# Supplementary material for: (Benzene-1,3-dicarboxyl­ato-κ2 O 1,O 1′)(1,12,15,26-tetra­aza-5,8,19,22-tetra­oxa-3,4:9,10:17,18:23,24-tetra­benzocyclo­octa­cosane-κ4 N 1,N 12,N 15,N 26)cadmium(II) benzene-1,3-dicarboxylic acid solvate
Source: Acta Crystallogr Sect E Struct Rep Online. 2008 Oct 18;64(Pt 11):m1427–8. doi: 10.1107/S1600536808033138 (PMC2959761; doi:10.1107/S1600536808033138)
Supplement: Supplementary file 2 [file e-64-m1427-Isup2.hkl]

#
# h,k,l, Fc-squared, Fo-squared, sigma(Fo-squared) and status flag
#
data_I
_shelx_title ' aa in P2(1)/n'
_shelx_refln_list_code          4
_shelx_F_calc_maximum      470.75
_exptl_crystal_F_000      2152.00
_reflns_d_resolution_high  0.7709
 
loop_
 _symmetry_equiv_pos_as_xyz
 'x, y, z'
 '-x+1/2, y+1/2, -z+1/2'
 '-x, -y, -z'
 'x-1/2, -y-1/2, z-1/2'
 
_cell_length_a    12.9119
_cell_length_b    23.3305
_cell_length_c    16.0858
_cell_angle_alpha  90.000
_cell_angle_beta  103.370
_cell_angle_gamma  90.000
 
_shelx_F_squared_multiplier     1.000
 
loop_
 _refln_index_h
 _refln_index_k
 _refln_index_l
 _refln_F_squared_calc
 _refln_F_squared_meas
 _refln_F_squared_sigma
 _refln_observed_status
   2   0   0    73985.29    74013.10   3685.84 o
   4   0   0     6257.26     6497.33    341.26 o
   6   0   0    12227.24    12277.70    381.73 o
   8   0   0      570.36      648.50    113.06 o
  10   0   0      235.14      403.91     80.75 o
  12   0   0     1190.09     1507.14    129.45 o
  14   0   0      531.71      471.05    136.95 o
  16   0   0      175.94      243.67    262.16 o
   2   1   0    61868.99    57109.78   1513.25 o
   3   1   0     4133.30     3670.17     99.14 o
   4   1   0    36470.77    37036.56   1116.66 o
   5   1   0     5279.88     4951.63    168.89 o
   6   1   0     3326.10     3402.55    130.46 o
   7   1   0       77.08      199.06     48.53 o
   8   1   0      602.70      829.23     71.18 o
   9   1   0      183.06      366.66     79.63 o
  10   1   0     1276.88     1556.12     85.45 o
  11   1   0     1745.11     2231.68    123.39 o
  12   1   0      263.86      315.95     79.94 o
  13   1   0       25.32       52.65     70.93 o
  14   1   0      121.38      102.13     94.48 o
  15   1   0        2.74       53.53    112.06 o
  16   1   0      434.38      266.92    137.93 o
   2   2   0        7.82        9.39     17.93 o
   3   2   0      256.20      257.86     43.94 o
   4   2   0       89.59      195.05     71.15 o
   5   2   0     6998.49     7159.44    301.70 o
   6   2   0     5410.05     5832.01    146.83 o
   7   2   0     4929.74     5085.47    157.70 o
   8   2   0     1149.18     1067.58     71.10 o
   9   2   0       11.31      -36.39     60.55 o
  10   2   0      276.80      442.11     82.37 o
  11   2   0      207.73      275.10     67.23 o
  12   2   0      700.75      973.70    132.13 o
  13   2   0      191.73      133.54     79.76 o
  14   2   0      470.05      352.70    100.84 o
  15   2   0       25.19      -27.48    107.80 o
  16   2   0       87.93      131.95    113.60 o
   1   3   0       44.05       13.47     30.57 o
   2   3   0     4390.37     4553.54     91.00 o
   3   3   0     1373.60     1058.89     36.03 o
   4   3   0     3356.51     3384.28     82.31 o
   5   3   0     9439.09     9581.04    206.09 o
   6   3   0      103.97       72.02     52.52 o
   7   3   0       26.89       55.41     65.96 o
   8   3   0      931.27      856.53     89.43 o
   9   3   0      362.34      524.61     71.81 o
  10   3   0      268.16      341.30     76.97 o
  11   3   0     2410.19     2599.96    132.58 o
  12   3   0      482.10      615.21     86.47 o
  13   3   0      228.94      107.59     82.19 o
  14   3   0        1.38       15.50     81.64 o
  15   3   0       46.40       72.31     93.77 o
  16   3   0      216.09      320.99    138.93 o
   0   4   0      941.59      997.03    108.87 o
   1   4   0    20546.11    21767.48    404.48 o
   2   4   0     2354.37     2591.17     68.29 o
   3   4   0     2204.92     2135.68     52.00 o
   4   4   0     1173.44     1110.84     57.12 o
   5   4   0     7796.08     8491.16    175.37 o
   6   4   0      196.62      228.60     56.09 o
   7   4   0     1943.44     1992.51     86.13 o
   8   4   0     3578.96     3543.26    160.26 o
   9   4   0        1.48      -33.04     76.70 o
  10   4   0       22.67      -15.73     61.62 o
  11   4   0       11.33       56.95     81.70 o
  12   4   0      220.13      148.69     79.90 o
  13   4   0      840.61      659.58    108.32 o
  14   4   0       47.75       78.27     85.98 o
  15   4   0      155.88       64.65    101.77 o
  16   4   0        4.15      -17.50    196.45 o
   1   5   0     7901.29     6636.07    171.92 o
   2   5   0    10944.65    10484.69    244.35 o
   3   5   0     8904.10     9385.04    192.27 o
   4   5   0     4399.02     4015.25     72.53 o
   5   5   0     9483.49     9252.98    179.90 o
   6   5   0      209.06      240.72     43.54 o
   7   5   0      717.11      617.34     73.31 o
   8   5   0      501.35      604.55     95.08 o
   9   5   0     3198.02     3635.49    140.24 o
  10   5   0        5.07        3.61     61.23 o
  11   5   0     2724.84     3023.66    147.58 o
  12   5   0      351.77      258.54     85.67 o
  13   5   0      254.95      178.37     80.42 o
  14   5   0        0.31      -11.01     80.48 o
  15   5   0      106.03      296.19    119.03 o
  16   5   0        3.23      142.42    126.13 o
   0   6   0   221604.09   238233.77  15724.68 o
   1   6   0     4207.82     3820.31    113.75 o
   2   6   0     3705.90     3838.03    110.59 o
   3   6   0     4799.33     4503.72    107.93 o
   4   6   0       40.27       53.93     39.51 o
   5   6   0    25921.03    26707.77    811.61 o
   6   6   0     1769.63     2057.79     88.80 o
   7   6   0    17710.94    17873.18    456.50 o
   8   6   0     1251.33     1217.43    132.44 o
   9   6   0      687.30      843.94     81.67 o
  10   6   0       16.26       37.43     71.15 o
  11   6   0      146.96       91.74     79.23 o
  12   6   0       16.80       -8.89     69.45 o
  13   6   0      968.44     1078.95    112.38 o
  14   6   0       12.05       69.64     90.01 o
  15   6   0      156.73      193.28    120.13 o
   1   7   0     1564.40     1584.06    103.74 o
   2   7   0    13357.90    12321.94    530.78 o
   3   7   0    42720.18    41298.76    871.04 o
   4   7   0      126.88      372.55     81.51 o
   5   7   0     8300.58     7324.64    139.23 o
   6   7   0      364.74      300.44     40.66 o
   7   7   0     1642.58     1830.26     94.89 o
   8   7   0       48.25      313.76     65.42 o
   9   7   0     3213.40     3593.17    129.34 o
  10   7   0      209.33      252.18     76.99 o
  11   7   0      752.30      733.24     80.69 o
  12   7   0        6.49       66.64     75.92 o
  13   7   0       47.56      125.15     87.51 o
  14   7   0        4.84       74.57    103.43 o
  15   7   0      187.21      295.19    126.66 o
   0   8   0     2981.48     3152.93    237.70 o
   1   8   0     2327.64     2650.40    131.75 o
   2   8   0     3943.57     3517.53    172.16 o
   3   8   0       40.94       91.82     66.52 o
   4   8   0     2067.68     2097.83     91.90 o
   5   8   0     8124.64    11050.07   1247.31 o
   6   8   0     1776.60     1566.36     98.75 o
   7   8   0     5707.23     6477.24    235.13 o
   8   8   0       24.99       34.49     88.90 o
   9   8   0     1249.09     1314.68    126.89 o
  10   8   0      291.67      329.87     80.97 o
  11   8   0      778.25      755.19     95.72 o
  12   8   0      435.48      380.67     86.26 o
  13   8   0      410.93      341.48    107.63 o
  14   8   0       56.23       45.64     97.73 o
  15   8   0      272.72       44.34    126.58 o
   1   9   0     3107.16     2524.13    109.36 o
   2   9   0    14174.22    14593.39    359.79 o
   3   9   0     6670.21     6594.78    174.32 o
   4   9   0     1309.18     1479.52     75.23 o
   5   9   0       97.47       78.24     40.95 o
   6   9   0     1654.43     1632.39     81.41 o
   7   9   0      165.71      100.36     45.45 o
   8   9   0        1.17       71.12     91.64 o
   9   9   0     3341.71     3413.03    176.43 o
  10   9   0      470.67      425.81    129.50 o
  11   9   0      903.25     1073.47    264.39 o
  12   9   0      194.83      264.55     83.92 o
  13   9   0        8.39      -67.43     85.87 o
  14   9   0       11.45      277.26    194.97 o
  15   9   0       64.25       82.46    112.87 o
   0  10   0    43736.82    45689.07   1660.74 o
   1  10   0       27.33       60.78     74.77 o
   2  10   0     2188.12     2203.89    146.02 o
   3  10   0      291.61      187.37     81.37 o
   4  10   0     1168.65     1448.88    174.47 o
   5  10   0      946.21      816.21     66.62 o
   6  10   0     2772.70     2768.29     90.77 o
   7  10   0     3111.80     3280.49    207.44 o
   8  10   0     3547.93     3925.17    355.76 o
   9  10   0      950.67     1147.16    120.92 o
  10  10   0        0.01        6.66    127.09 o
  11  10   0      438.02      451.84    102.43 o
  12  10   0      543.36      784.45    246.08 o
  13  10   0      180.16      458.34    202.22 o
  14  10   0      289.57      378.38    147.54 o
  15  10   0       33.43      256.20    197.24 o
   1  11   0      110.62      146.40     90.19 o
   2  11   0    15116.61    15223.54    435.62 o
   3  11   0     2631.40     2900.10    150.64 o
   4  11   0     9674.53     9180.70    301.78 o
   5  11   0     2678.16     2626.69     90.59 o
   6  11   0      489.65      539.16     64.68 o
   7  11   0       43.51       62.26     55.88 o
   8  11   0     1070.73     1208.67    162.98 o
   9  11   0     1089.58     1010.71    140.38 o
  10  11   0     1227.33     1353.87    133.19 o
  11  11   0        7.74       46.64    142.49 o
  12  11   0      490.82      482.98    195.31 o
  13  11   0      118.08     -108.66    216.34 o
  14  11   0        4.83      459.05    181.38 o
  15  11   0       36.27        1.21    293.48 o
   0  12   0     2244.44     1957.46    177.66 o
   1  12   0     5175.82     5092.13    162.24 o
   2  12   0     2287.23     2721.23    181.82 o
   3  12   0      329.69      351.33     78.76 o
   4  12   0     1977.66     2050.60    134.01 o
   5  12   0      850.47     1035.08    100.08 o
   6  12   0     3088.33     3135.51    114.53 o
   7  12   0      136.93      119.42     96.85 o
   8  12   0     3702.17     4090.93    284.62 o
   9  12   0      176.00      192.08     87.19 o
  10  12   0        1.50       52.21    120.50 o
  11  12   0      103.32      -57.86    130.73 o
  12  12   0      136.49      262.33    126.24 o
  13  12   0        0.84      -85.15    126.93 o
  14  12   0      485.40      779.35    291.37 o
   1  13   0       61.07      120.59     82.17 o
   2  13   0     6734.22     6796.02    259.27 o
   3  13   0      398.62      399.12     84.28 o
   4  13   0    12208.23    12165.99    342.50 o
   5  13   0      161.41      200.57     72.61 o
   6  13   0     1199.91     1266.06     94.58 o
   7  13   0        0.09       26.89     52.16 o
   8  13   0     2066.02     1791.49    114.53 o
   9  13   0      241.46      403.10    155.54 o
  10  13   0     2013.83     2251.80    314.68 o
  11  13   0      204.60      177.96    129.55 o
  12  13   0      215.60      446.37    280.61 o
  13  13   0        5.98      124.73    204.29 o
  14  13   0        7.47      -10.93    183.25 o
   0  14   0    11740.50    11926.61    520.13 o
   1  14   0     1188.98     1201.52    131.50 o
   2  14   0     4782.72     4831.55    233.45 o
   3  14   0       95.58      -61.92    142.86 o
   4  14   0     1160.57     1230.78    119.04 o
   5  14   0     1358.48     1247.62     93.73 o
   6  14   0     1081.75     1629.90    166.67 o
   7  14   0      675.05      860.50     90.77 o
   8  14   0     2518.75     2359.39    126.87 o
   9  14   0      101.11      -13.84     95.00 o
  10  14   0       73.85      -62.78    134.17 o
  11  14   0       48.68       32.30    111.08 o
  12  14   0      198.53      100.68    198.01 o
  13  14   0      129.58      239.46    164.10 o
  14  14   0      361.72      714.40    256.42 o
   1  15   0     2109.80     2059.02    167.69 o
   2  15   0     1008.30     1433.91    132.09 o
   3  15   0     6347.52     6461.45    236.61 o
   4  15   0     1449.82     1556.05    139.51 o
   5  15   0     1141.00     1307.61    109.93 o
   6  15   0       27.87      -66.03     66.03 o
   7  15   0       58.23      173.57    129.36 o
   8  15   0     1134.89     1204.59    185.56 o
   9  15   0     1755.09     1814.04    215.89 o
  10  15   0      534.94      469.35    121.75 o
  11  15   0      404.64      279.05    134.76 o
  12  15   0      248.21      251.28    176.31 o
  13  15   0       22.80       15.30    220.40 o
  14  15   0       52.45      585.08    468.68 o
   0  16   0      696.07      524.40    130.41 o
   1  16   0      734.26      747.43     97.47 o
   2  16   0      216.41      293.53    112.27 o
   3  16   0      578.98      997.64    139.39 o
   4  16   0       10.22      -19.52     93.71 o
   5  16   0     4853.96     5009.51    200.82 o
   6  16   0       42.17      -53.43     83.28 o
   7  16   0     3345.49     3458.42    158.16 o
   8  16   0       26.36      -22.79     72.20 o
   9  16   0      528.86      463.78    128.32 o
  10  16   0        6.41       48.73    169.93 o
  11  16   0        5.99      -68.32    143.07 o
  12  16   0      169.27      129.07    201.83 o
  13  16   0      114.60       69.63    201.34 o
   1  17   0      863.05      892.78    147.53 o
   2  17   0      853.28      820.62    147.21 o
   3  17   0     2541.98     2436.07    164.73 o
   4  17   0      765.44     1037.89    123.76 o
   5  17   0     2035.51     1944.54    179.65 o
   6  17   0        2.96       73.95     74.38 o
   7  17   0      151.55      274.24     91.77 o
   8  17   0       91.20       50.99     64.72 o
   9  17   0     1743.85     2313.66    423.18 o
  10  17   0       17.80      171.61    133.84 o
  11  17   0      264.45      133.46    142.58 o
  12  17   0       19.49       25.61    118.67 o
  13  17   0        1.29      252.28    325.09 o
   0  18   0      288.17      590.05    287.87 o
   1  18   0     2489.92     2766.70    222.50 o
   2  18   0        0.52       56.75     92.68 o
   3  18   0      272.50      284.76    103.08 o
   4  18   0       49.40     -109.33    109.33 o
   5  18   0     1178.02     1669.98    219.92 o
   6  18   0     1187.04     1285.03    119.22 o
   7  18   0     1978.72     1985.09    192.94 o
   8  18   0       15.47       47.63     71.43 o
   9  18   0      811.28      410.34    153.56 o
  10  18   0       62.77      163.62    142.13 o
  11  18   0       72.82      104.13    127.68 o
  12  18   0       13.17       -8.96    175.28 o
  13  18   0      330.86      -42.94    301.39 o
   1  19   0     1446.01     1573.91    139.89 o
   2  19   0      188.23      117.18     92.62 o
   3  19   0     3919.17     3933.82    273.72 o
   4  19   0       23.10      207.54     96.70 o
   5  19   0      712.19      740.72    184.22 o
   6  19   0      245.60      104.91    113.63 o
   7  19   0        1.17      -35.20     83.76 o
   8  19   0        1.41       66.95     77.68 o
   9  19   0      602.78      660.19    183.93 o
  10  19   0       14.37      104.50    199.69 o
  11  19   0      481.85      193.45    165.76 o
  12  19   0        3.94       53.43    223.65 o
   0  20   0     1061.65     1269.52    201.72 o
   1  20   0     3390.83     3563.38    221.24 o
   2  20   0     1518.07     2014.73    193.86 o
   3  20   0      391.88      267.99    106.61 o
   4  20   0       24.76       70.59    112.92 o
   5  20   0      894.67     1222.59    381.02 o
   6  20   0      302.34      154.16    115.07 o
   7  20   0     1206.29     1051.30    147.26 o
   8  20   0      683.00      371.26     98.92 o
   9  20   0       43.87      307.85    217.79 o
  10  20   0       42.35      -21.57    126.36 o
  11  20   0       86.62       -6.26    167.65 o
  12  20   0       10.71      -61.50    149.76 o
   1  21   0       27.60       12.92    109.10 o
   2  21   0     1463.90     1412.06    162.08 o
   3  21   0      634.22      858.13    132.30 o
   4  21   0     1231.67     1259.84    198.31 o
   5  21   0      488.25      406.45    134.13 o
   6  21   0      186.42      149.36     83.17 o
   7  21   0        4.67       49.06     73.30 o
   8  21   0      227.80      195.03     82.64 o
   9  21   0      219.14        8.83    153.36 o
  10  21   0      266.38      -77.17    151.69 o
  11  21   0      137.67       81.82    206.45 o
   0  22   0     1781.08     1781.63    667.60 o
   1  22   0       98.11       20.43    132.46 o
   2  22   0      510.28      663.73    168.09 o
   3  22   0       38.87      -57.73    171.84 o
   4  22   0        9.02       32.13    110.37 o
   5  22   0      142.79      124.74    159.06 o
   6  22   0      274.57      396.73     98.65 o
   7  22   0      240.05      182.63    102.14 o
   8  22   0      280.31      260.26    156.10 o
   9  22   0        7.21     -191.23    234.17 o
  10  22   0       20.32      -24.91    128.90 o
  11  22   0       28.79     -157.03    159.58 o
   1  23   0       35.75        6.30    122.93 o
   2  23   0     1402.39     1326.72    187.98 o
   3  23   0      139.23      -33.69    120.86 o
   4  23   0     1042.37     1316.41    202.30 o
   5  23   0       13.59       50.41    126.45 o
   6  23   0      154.76      191.33    109.03 o
   7  23   0        0.03     -106.88    106.88 o
   8  23   0       94.09      106.49    149.50 o
   9  23   0       14.95       92.81    244.30 o
  10  23   0      288.93      498.77    344.21 o
   0  24   0     2352.88     2586.78    424.62 o
   1  24   0      228.57      144.45    138.90 o
   2  24   0      360.82      472.30    445.26 o
   3  24   0        6.10       75.80    129.56 o
   4  24   0       31.31      -27.68    161.74 o
   5  24   0       18.88      168.30    141.12 o
   6  24   0      651.22      635.52    132.28 o
   7  24   0       22.13      -53.41    201.16 o
   8  24   0      156.45      -92.21    164.33 o
   9  24   0        8.66      210.82    161.61 o
   1  25   0        0.19      347.82    207.65 o
   2  25   0      547.28      551.25    260.71 o
   3  25   0       29.06      -48.29    165.01 o
   4  25   0      632.31      630.26    199.65 o
   5  25   0       26.59       74.79    175.73 o
   6  25   0       46.51       -7.80    135.82 o
   7  25   0        0.03      126.69    185.47 o
   8  25   0      148.23      107.25    148.28 o
   9  25   0        7.46      429.40    240.92 o
   0  26   0      700.03     1201.19    478.02 o
   1  26   0      335.28       28.72    245.91 o
   2  26   0       36.01      -54.46    194.08 o
   3  26   0       65.32      199.63    432.99 o
   4  26   0      116.90      314.91    189.94 o
   5  26   0      158.76      229.54    207.35 o
   6  26   0      447.72      452.00    209.44 o
   7  26   0      291.32      596.25    323.23 o
   8  26   0       62.24       57.66    145.21 o
   1  27   0       91.74      442.30    215.16 o
   2  27   0      258.56      489.15    187.93 o
   3  27   0      316.62      726.85    336.52 o
   4  27   0      153.00      -63.29    222.10 o
   5  27   0      241.93      356.18    201.21 o
   6  27   0        1.27      432.83    209.19 o
   7  27   0        6.32      153.17    171.48 o
   1  28   0      171.17      183.67    252.64 o
   2  28   0       27.58      300.55    297.77 o
   3  28   0       40.26      279.83    156.74 o
   4  28   0      110.10       97.17    184.28 o
   5  28   0      179.57      159.18    371.20 o
   6  28   0      226.21      384.80    221.57 o
   1  29   0       63.61      159.44    220.72 o
   2  29   0       32.25       40.95    194.81 o
   3  29   0      204.43      128.07    174.57 o
   4  29   0       26.90      244.18    179.09 o
   0  30   0        1.06      576.77    301.25 o
   1  30   0      244.44      636.52    394.23 o
   2  30   0        0.65      -20.63    297.21 o
 -15   0   1      128.28      157.85    126.12 o
 -13   0   1     2627.29     2876.80    206.02 o
 -11   0   1    11335.98    10828.25    375.52 o
  -9   0   1      190.74     1270.75    840.19 o
  -7   0   1     1039.67      834.75    124.07 o
  -5   0   1    23128.06    23681.64   1116.62 o
  -3   0   1      766.16      613.03     72.16 o
   3   0   1    20665.87    19908.25    643.21 o
   5   0   1     1342.73     1645.62     73.55 o
   7   0   1    14994.77    14350.67    346.76 o
   9   0   1     1738.95     1936.08    132.49 o
  11   0   1      802.93      851.89    219.13 o
  13   0   1      932.57      872.56    157.54 o
  15   0   1      280.22      140.39    134.51 o
 -16   1   1       41.47      203.94    137.16 o
 -15   1   1      451.68      286.12    130.24 o
 -14   1   1       10.06       84.83     74.72 o
 -13   1   1      125.57      336.44    110.30 o
 -12   1   1       14.27       91.57     63.40 o
 -11   1   1     5023.51     5354.08    252.59 o
 -10   1   1        1.33        2.54     58.90 o
  -9   1   1     5869.21     6454.71    191.16 o
  -8   1   1       55.72      178.42     72.10 o
  -7   1   1      567.80      708.60    156.04 o
  -6   1   1      487.51      696.47    112.22 o
  -5   1   1     4496.09     4451.10    123.55 o
  -4   1   1    10547.45     9885.44    212.08 o
  -3   1   1      526.13      503.19     52.80 o
  -2   1   1     1254.79     1151.25     49.59 o
   2   1   1     1765.58     1185.07     35.68 o
   3   1   1    39749.95    38705.27    741.47 o
   4   1   1      344.00      382.31     47.24 o
   5   1   1    34189.73    36746.26    837.51 o
   6   1   1     4736.88     4630.02     97.18 o
   7   1   1     1935.87     1984.72     83.19 o
   8   1   1      351.93      466.40     54.05 o
   9   1   1     1723.26     2045.21    110.50 o
  10   1   1      165.84      306.62     58.05 o
  11   1   1     2289.32     2633.21    136.80 o
  12   1   1      465.40      542.51     91.12 o
  13   1   1      159.86      114.74     74.26 o
  14   1   1        0.51       72.44     84.01 o
  15   1   1      116.18       42.28    107.69 o
  16   1   1       18.67      -33.44    103.66 o
 -16   2   1        0.49      -27.35    113.20 o
 -15   2   1       47.68       46.37    109.38 o
 -14   2   1      127.45      -74.82     96.15 o
 -13   2   1      860.74     1266.12    107.45 o
 -12   2   1      286.85      211.64     86.77 o
 -11   2   1      162.89      226.51     82.55 o
 -10   2   1      241.53      448.09     76.17 o
  -9   2   1      209.51      255.47    141.88 o
  -8   2   1      168.26      243.48     69.93 o
  -7   2   1       27.41       14.73     51.63 o
  -6   2   1     2793.84     2605.13    149.69 o
  -5   2   1     4595.27     4928.99    124.73 o
  -4   2   1     9899.92     9237.48    178.32 o
  -3   2   1     5082.99     4189.59    146.64 o
  -2   2   1       35.51       57.71     36.43 o
   2   2   1    16220.40    15302.50    187.86 o
   3   2   1    11334.21    11271.13    212.27 o
   4   2   1       34.33       27.28     37.75 o
   5   2   1     5564.38     4954.33    106.33 o
   6   2   1     5045.63     4930.07    112.98 o
   7   2   1     6915.25     7596.47    158.92 o
   8   2   1      532.77      646.51     57.25 o
   9   2   1     1685.77     1967.47    108.19 o
  10   2   1      154.18      267.41     59.69 o
  11   2   1        9.30        0.20     73.21 o
  12   2   1       24.31      169.80     76.55 o
  13   2   1      378.53      236.69    103.53 o
  14   2   1       39.06      -12.33     73.21 o
  15   2   1      280.76      114.74    122.77 o
  16   2   1      156.88       40.90     93.55 o
 -16   3   1      183.19      239.60    159.96 o
 -15   3   1      119.02       97.08     90.36 o
 -14   3   1      231.45      185.98     94.13 o
 -13   3   1       36.18       45.71     68.49 o
 -12   3   1      234.22      163.35     86.28 o
 -11   3   1       72.17      125.32     97.21 o
 -10   3   1       18.89       23.72     66.50 o
  -9   3   1     2032.84     2198.55    109.10 o
  -8   3   1      330.57      518.97     60.34 o
  -7   3   1      855.26      912.49     63.04 o
  -6   3   1       81.84       89.16     46.56 o
  -5   3   1       12.47       49.73     41.24 o
  -4   3   1     8958.37     8966.91    179.20 o
  -3   3   1     7450.72     7361.81    251.46 o
  -2   3   1    14555.22    15727.99    319.98 o
  -1   3   1     1591.44     1676.83     51.42 o
   1   3   1     1492.42     1440.22     50.03 o
   2   3   1    13456.55    12052.63    194.37 o
   3   3   1     7705.68     7475.17    107.77 o
   4   3   1     3181.19     3336.30    100.17 o
   5   3   1    11552.40    12472.75    202.31 o
   6   3   1     3521.43     3833.58    290.59 o
   7   3   1     1537.09     1238.82    115.66 o
   8   3   1       85.00       98.97     64.77 o
   9   3   1      547.01      718.85     72.93 o
  10   3   1     1040.35     1380.94    137.31 o
  11   3   1     2259.94     2377.63    119.78 o
  12   3   1      900.47      963.19    163.93 o
  13   3   1      247.22      287.53     80.93 o
  14   3   1       14.68      106.58     91.68 o
  15   3   1        1.75       73.32     85.42 o
 -16   4   1        0.14      196.89    128.03 o
 -15   4   1        0.49       23.77    131.89 o
 -14   4   1      480.78      407.83     97.86 o
 -13   4   1      165.69      154.84    113.09 o
 -12   4   1     1983.85     2112.11    165.28 o
 -11   4   1     1384.26     1648.52    103.85 o
 -10   4   1     1173.83     1392.47    125.61 o
  -9   4   1      160.48      236.46     72.77 o
  -8   4   1       58.70      142.69     42.34 o
  -7   4   1     5696.43     5267.02    173.62 o
  -6   4   1     3289.19     2950.33    127.17 o
  -5   4   1     5221.92     5037.48    110.58 o
  -4   4   1     2367.19     2774.09     77.39 o
  -3   4   1       10.45       16.38     27.51 o
  -2   4   1      588.71      750.98    137.39 o
  -1   4   1     3481.90     3224.84     81.28 o
   0   4   1    36274.52    34805.55    669.23 o
   1   4   1    25783.69    26507.68    479.98 o
   2   4   1    30071.86    30667.32    534.76 o
   3   4   1      635.42      709.01     38.03 o
   4   4   1      651.36      751.94     71.53 o
   5   4   1        4.30       16.46     27.97 o
   6   4   1     3435.54     3754.08    215.38 o
   7   4   1     2464.00     2398.70     89.78 o
   8   4   1     2717.52     2640.96    137.86 o
   9   4   1     1028.82     1287.66    176.67 o
  10   4   1      227.59      206.58     62.90 o
  11   4   1      385.00      418.49     86.92 o
  12   4   1      411.45      545.60     90.92 o
  13   4   1       44.28      104.86     68.52 o
  14   4   1      345.43      328.80    106.10 o
  15   4   1      205.63      158.23    108.62 o
 -16   5   1      473.20      387.99    153.20 o
 -15   5   1        9.86      122.48     97.77 o
 -14   5   1      150.13      156.00     92.89 o
 -13   5   1       32.33      110.61     92.85 o
 -12   5   1      188.29      131.96     86.11 o
 -11   5   1      427.85      259.43     81.42 o
 -10   5   1     3035.26     3127.90    188.25 o
  -9   5   1     1168.49     1302.01    147.79 o
  -8   5   1     2566.61     2802.70    106.51 o
  -7   5   1       65.10       63.33     39.19 o
  -6   5   1      880.44      881.04     81.41 o
  -5   5   1      499.66      911.51    204.17 o
  -4   5   1     7525.77     7325.89    160.55 o
  -3   5   1    19378.42    17616.63    353.09 o
  -2   5   1     2213.12     2254.55    131.87 o
  -1   5   1       31.59      126.65     52.05 o
   0   5   1   156536.92   153901.84   5704.82 o
   1   5   1      966.93     1193.10     78.51 o
   2   5   1      791.94      647.10     92.90 o
   3   5   1     3462.48     3773.93    317.87 o
   4   5   1    24640.33    26267.29    437.17 o
   5   5   1     4967.36     5564.95    104.97 o
   6   5   1     8838.19     7735.48    168.98 o
   7   5   1       22.77       22.34     58.98 o
   8   5   1      558.70      504.67    139.46 o
   9   5   1      184.73      194.60     59.00 o
  10   5   1      684.19      789.14     92.47 o
  11   5   1     1684.10     1591.04    162.20 o
  12   5   1      263.33      307.98     95.89 o
  13   5   1      141.90      127.23     89.97 o
  14   5   1       12.07       72.36     77.50 o
  15   5   1        4.65       35.60     96.77 o
 -16   6   1       12.07      -48.33    148.17 o
 -15   6   1        8.55       64.03    106.55 o
 -14   6   1      539.11      301.78     93.16 o
 -13   6   1       56.12       44.32    100.43 o
 -12   6   1     1156.20     1217.16    117.83 o
 -11   6   1     1580.18     1541.01    120.74 o
 -10   6   1       27.11      111.49     61.95 o
  -9   6   1      854.43      775.47     70.36 o
  -8   6   1     2918.89     2891.57    113.77 o
  -7   6   1     1139.24     1460.41     99.51 o
  -6   6   1    21180.55    23333.85    575.67 o
  -5   6   1      381.80      420.53     38.64 o
  -4   6   1    14418.08    13611.18    236.32 o
  -3   6   1     2167.94     2093.95     72.06 o
  -2   6   1     2079.42     2037.39     86.42 o
  -1   6   1     4770.27     4534.70    126.80 o
   0   6   1    51001.04    49469.55   1260.21 o
   1   6   1     1492.13     1495.32     93.67 o
   2   6   1    91834.12    87467.41   2602.96 o
   3   6   1      659.87      621.31     43.77 o
   4   6   1      289.14      296.53     36.75 o
   5   6   1     1917.57     1857.68     60.22 o
   6   6   1     7014.41     7209.16    139.19 o
   7   6   1      319.03      308.47     51.60 o
   8   6   1     9031.29    10193.56    272.98 o
   9   6   1      462.86      642.12     84.84 o
  10   6   1        2.18      -72.64     72.64 o
  11   6   1        0.18       -3.27     76.99 o
  12   6   1      137.07      229.46     88.12 o
  13   6   1      117.14       92.56     77.02 o
  14   6   1      291.00      216.88    103.41 o
  15   6   1        9.39       42.85    120.77 o
 -16   7   1      423.13      349.35    257.62 o
 -15   7   1        6.58      -30.64    159.81 o
 -14   7   1      263.71      257.10    122.85 o
 -13   7   1       24.09      -39.66     81.45 o
 -12   7   1      559.10      442.33    111.31 o
 -11   7   1     1242.85     1415.31    217.95 o
 -10   7   1      972.04     1201.97     96.95 o
  -9   7   1      565.03      720.08     85.31 o
  -8   7   1     3832.46     4055.76    224.82 o
  -7   7   1       47.49       65.42     57.43 o
  -6   7   1      146.25      128.07     70.73 o
  -5   7   1      127.64       57.23     44.67 o
  -4   7   1    11051.11    10389.69    259.67 o
  -3   7   1      418.26      328.95     64.20 o
  -2   7   1    24871.16    25680.89    644.39 o
  -1   7   1       22.20       57.80     46.53 o
   0   7   1      535.57      552.28     57.26 o
   1   7   1     2160.08     2149.86    287.87 o
   2   7   1    26647.57    24702.35    557.76 o
   3   7   1     1525.51     1251.69     66.47 o
   4   7   1    48740.50    52164.66   1194.76 o
   5   7   1     5395.23     6518.66    244.86 o
   6   7   1     3302.32     3302.25    152.96 o
   7   7   1      932.19      942.44     78.16 o
   8   7   1      244.27      258.13     55.62 o
   9   7   1      111.49      115.32     87.95 o
  10   7   1     4590.64     4941.05    211.27 o
  11   7   1      176.98      281.76     83.05 o
  12   7   1     1436.04     1505.56    127.86 o
  13   7   1       34.70       42.53     89.49 o
  14   7   1       34.39       52.71     89.00 o
  15   7   1        6.05       22.03    104.26 o
 -15   8   1        2.84     -139.56    139.56 o
 -14   8   1      211.93      163.28    187.41 o
 -13   8   1      304.44      332.27     88.65 o
 -12   8   1     1153.56     1246.75    217.39 o
 -11   8   1       33.28      -32.59     56.80 o
 -10   8   1        8.80       57.76     76.23 o
  -9   8   1      484.01      392.72     75.31 o
  -8   8   1     3077.96     2668.99    224.48 o
  -7   8   1      467.25      375.37    123.11 o
  -6   8   1     3905.07     3628.22    173.27 o
  -5   8   1      319.45      287.85     61.05 o
  -4   8   1     1852.76     1925.59     75.29 o
  -3   8   1     1475.39     1576.04     76.78 o
  -2   8   1      728.62      708.19     68.94 o
  -1   8   1     7680.56     7901.25    235.23 o
   0   8   1     1886.62     1585.54     85.60 o
   1   8   1    30916.27    30584.21    705.06 o
   2   8   1      110.76      116.39     53.87 o
   3   8   1     3001.31     3271.96    128.23 o
   4   8   1      206.32      109.17     52.33 o
   5   8   1     1783.99     1995.13    134.19 o
   6   8   1     2567.55     2440.94     97.67 o
   7   8   1      127.10      155.60     50.97 o
   8   8   1     9223.53     9587.85    247.05 o
   9   8   1      422.92      804.51    257.44 o
  10   8   1      157.49      125.46     87.20 o
  11   8   1       65.87       95.60     95.03 o
  12   8   1      221.57       72.88     97.63 o
  13   8   1       93.79       38.55    114.31 o
  14   8   1      259.48      254.01     87.13 o
  15   8   1      110.21       65.56    186.54 o
 -15   9   1      121.57      -37.65    261.02 o
 -14   9   1       65.44       -7.16    130.24 o
 -13   9   1      118.17      107.48     88.08 o
 -12   9   1       53.20       62.18    100.53 o
 -11   9   1      222.27       70.67     71.38 o
 -10   9   1      716.18      744.72    146.18 o
  -9   9   1      277.06      303.90     86.25 o
  -8   9   1     3444.20     3779.97    163.49 o
  -7   9   1       45.08      161.20     71.55 o
  -6   9   1      386.15      318.42     94.01 o
  -5   9   1      234.49      224.77     40.10 o
  -4   9   1     2287.40     2359.93     84.77 o
  -3   9   1     6360.92     5845.19    155.90 o
  -2   9   1     4627.88     4187.48    137.26 o
  -1   9   1     9162.23     9605.63    234.75 o
   0   9   1       15.15       -9.56     50.08 o
   1   9   1     3281.15     3338.10    252.84 o
   2   9   1      135.50      155.36     58.87 o
   3   9   1    11703.43    12370.53    314.97 o
   4   9   1     5864.65     5002.52    137.07 o
   5   9   1     6497.96     5773.65    139.60 o
   6   9   1     1182.54     1358.54     78.78 o
   7   9   1      883.91      975.35    106.30 o
   8   9   1      260.40      254.89    108.03 o
   9   9   1     1784.80     1987.50    144.13 o
  10   9   1     1138.56     1356.65    294.74 o
  11   9   1     2692.43     2597.84    203.68 o
  12   9   1      187.95       87.45     91.73 o
  13   9   1      328.47      288.96    105.39 o
  14   9   1       81.45       75.16     98.19 o
  15   9   1        0.19       12.42    327.60 o
 -15  10   1        9.04      653.98    550.41 o
 -14  10   1       43.62      300.01    215.10 o
 -13  10   1      436.65      417.27    164.68 o
 -12  10   1      148.47       95.51    105.09 o
 -11  10   1     1199.09     1439.96    181.78 o
 -10  10   1       10.75      -90.55    116.27 o
  -9  10   1       79.47      -49.09     97.81 o
  -8  10   1      177.19      254.93     88.37 o
  -7  10   1     3065.77     3124.59    221.14 o
  -6  10   1      450.81      415.03     63.83 o
  -5  10   1     5450.35     5621.11    152.88 o
  -4  10   1     2744.45     2827.19    129.99 o
  -3  10   1      874.35      805.44     96.80 o
  -2  10   1        7.24      -63.70     63.70 o
  -1  10   1     8207.33     7892.71    229.09 o
   0  10   1     1801.15     1558.27     83.94 o
   1  10   1    15400.58    16343.94    405.36 o
   2  10   1     1600.88     1376.51     82.40 o
   3  10   1     4635.70     4599.20    172.25 o
   4  10   1       16.23      -15.81     38.56 o
   5  10   1     1354.07     1449.90     65.30 o
   6  10   1     1195.79     1984.58    189.54 o
   7  10   1     3724.09     4078.23    125.34 o
   8  10   1     3159.28     3151.86    186.60 o
   9  10   1     1919.07     2147.94    124.60 o
  10  10   1      217.63       15.63     98.28 o
  11  10   1       48.91       82.90    117.63 o
  12  10   1        7.47      -13.75    141.52 o
  13  10   1      241.48      265.59    128.46 o
  14  10   1      180.18       62.02    122.14 o
  15  10   1      259.06      508.21    227.51 o
 -15  11   1      287.39      310.87    192.42 o
 -14  11   1       45.09      133.59    155.14 o
 -13  11   1       76.29     -123.45    136.98 o
 -12  11   1        2.94       -3.19     97.65 o
 -11  11   1      364.40      406.33    127.23 o
 -10  11   1      132.04      101.41    101.92 o
  -9  11   1     2736.47     2941.87    194.12 o
  -8  11   1      915.38     1054.82    124.68 o
  -7  11   1      531.58      535.75     99.81 o
  -6  11   1       34.96        9.77     40.84 o
  -5  11   1       92.37      131.20     44.75 o
  -4  11   1     2708.34     2738.98    118.07 o
  -3  11   1    17481.45    17029.77    434.20 o
  -2  11   1    10004.92    10128.21    288.31 o
  -1  11   1    10158.99     9458.40    252.06 o
   0  11   1     1333.67     1466.43    103.46 o
   1  11   1      200.08      191.01     67.63 o
   2  11   1     2544.65     2438.51    133.17 o
   3  11   1     8284.06     8795.44    239.03 o
   4  11   1     2384.34     2167.21     85.12 o
   5  11   1      804.08      783.30     61.63 o
   6  11   1        0.40      -12.33     43.38 o
   7  11   1      292.98      269.34     62.90 o
   8  11   1        2.16      -81.76     94.01 o
   9  11   1     1974.09     2556.44    201.30 o
  10  11   1      221.53      100.22     94.48 o
  11  11   1     2653.28     2841.44    341.53 o
  12  11   1      218.80       61.12    199.13 o
  13  11   1      484.36      512.85    194.98 o
  14  11   1       23.33      123.94    217.29 o
 -15  12   1       27.35       90.79    167.73 o
 -14  12   1        0.35      213.27    146.89 o
 -13  12   1      302.56      352.55    229.12 o
 -12  12   1       25.16      -23.63    106.94 o
 -11  12   1      159.19      198.10    114.72 o
 -10  12   1       73.27      106.87    106.87 o
  -9  12   1     1255.95     1224.22    173.82 o
  -8  12   1       37.17      207.41     93.92 o
  -7  12   1     4603.60     4273.89    283.93 o
  -6  12   1       12.26      -61.14     83.44 o
  -5  12   1     8268.12     8126.10    168.64 o
  -4  12   1      256.59      459.60     79.58 o
  -3  12   1      114.55       25.49     61.09 o
  -2  12   1     3745.14     3303.16    336.51 o
  -1  12   1     1586.18     1556.01    110.37 o
   0  12   1     1302.77     1403.79    163.02 o
   1  12   1     6963.72     7416.14    218.54 o
   2  12   1     1022.56      923.31     84.16 o
   3  12   1     4742.21     4505.90    143.70 o
   4  12   1      948.43     1310.96    109.62 o
   5  12   1      297.64      266.44     80.56 o
   6  12   1        1.63      -47.10     47.10 o
   7  12   1     4603.12     4656.12    144.64 o
   8  12   1        0.04       91.31     63.40 o
   9  12   1     3501.53     3584.01    196.14 o
  10  12   1       15.09       80.35     99.41 o
  11  12   1        9.64        4.67    113.47 o
  12  12   1       44.38      272.10    148.61 o
  13  12   1      635.73      745.46    228.44 o
  14  12   1       59.78      -72.13    438.01 o
 -14  13   1        5.68     -179.38    208.99 o
 -13  13   1       54.33     -117.10    123.86 o
 -12  13   1       49.06     -108.94    130.40 o
 -11  13   1      145.73      136.74    151.71 o
 -10  13   1        0.32       27.56     92.16 o
  -9  13   1     3653.75     3784.34    314.73 o
  -8  13   1      504.29      578.44    146.32 o
  -7  13   1      251.81      268.40     77.64 o
  -6  13   1        6.62      -47.42     64.85 o
  -5  13   1     1372.08     1423.67    125.50 o
  -4  13   1      583.98      749.59    150.71 o
  -3  13   1    12592.23    11540.43    359.87 o
  -2  13   1     1402.77     1659.14    120.91 o
  -1  13   1     9373.95     9466.96    322.35 o
   0  13   1      190.16      208.28     70.11 o
   1  13   1       21.17       49.32     92.95 o
   2  13   1     4575.86     4883.12    161.00 o
   3  13   1     4980.46     4524.69    184.70 o
   4  13   1      773.33     1249.20    100.29 o
   5  13   1     5157.49     5349.63    182.07 o
   6  13   1      173.45      138.95     76.15 o
   7  13   1      380.28      317.64     71.55 o
   8  13   1        0.47      -66.41     66.41 o
   9  13   1      316.01      178.89     98.14 o
  10  13   1      135.61      143.36    125.79 o
  11  13   1      873.90     1019.71    234.91 o
  12  13   1       20.64      -10.07    109.16 o
  13  13   1      131.42      169.03    306.55 o
  14  13   1       48.35      627.54    318.26 o
 -14  14   1       45.85      198.27    263.05 o
 -13  14   1      434.51      184.43    185.44 o
 -12  14   1      215.31       82.93    163.90 o
 -11  14   1      656.29      379.76    143.91 o
 -10  14   1       23.63      -11.60    111.72 o
  -9  14   1      161.51      259.58    119.21 o
  -8  14   1     1184.02     1337.65    151.37 o
  -7  14   1     1879.60     1905.14    184.03 o
  -6  14   1     1284.15     1325.86     93.94 o
  -5  14   1     3519.92     3948.30    293.20 o
  -4  14   1       38.79       43.57     73.24 o
  -3  14   1        2.59      -75.47     75.47 o
  -2  14   1     1054.93     1351.89    140.57 o
  -1  14   1      789.54      817.77    105.44 o
   0  14   1     2315.08     2395.87    185.94 o
   1  14   1     4736.95     4446.87    216.87 o
   2  14   1     1728.08     2694.84    427.62 o
   3  14   1     1100.68     1328.82    139.12 o
   4  14   1       60.72      116.58     86.93 o
   5  14   1      660.32      769.16     96.14 o
   6  14   1      276.02      233.91     67.35 o
   7  14   1     2238.94     2395.17    126.16 o
   8  14   1     1115.54     1256.20    108.27 o
   9  14   1      848.03      688.32     89.08 o
  10  14   1      116.75      175.74    107.55 o
  11  14   1       19.26       20.59    114.71 o
  12  14   1       87.46      272.76    305.66 o
  13  14   1      344.06      272.95    448.32 o
  14  14   1       76.55       75.96    264.31 o
 -14  15   1       85.26      310.68    278.74 o
 -13  15   1       39.54     -114.23    139.99 o
 -12  15   1        0.22      116.18    134.50 o
 -11  15   1       72.44      -21.62    135.01 o
 -10  15   1      610.21      605.18    211.61 o
  -9  15   1     1712.06     1680.55    196.21 o
  -8  15   1     1875.48     1976.50    273.12 o
  -7  15   1      374.20      403.99     64.82 o
  -6  15   1      143.66      133.18     95.23 o
  -5  15   1      266.51      211.52     58.57 o
  -4  15   1     3400.25     3444.89    173.07 o
  -3  15   1     1731.65     1904.17    143.05 o
  -2  15   1     2728.41     2978.80    176.39 o
  -1  15   1      950.96      940.69    105.89 o
   0  15   1      684.44      602.05    122.26 o
   1  15   1       32.63      -19.16     79.35 o
   2  15   1      170.20      300.07     77.82 o
   3  15   1     1823.60     2231.12    224.58 o
   4  15   1     3657.11     3527.44    176.13 o
   5  15   1      343.48      516.24     87.02 o
   6  15   1     1014.77     1809.63    367.19 o
   7  15   1       54.69      -92.86     92.86 o
   8  15   1      211.50       84.46     82.91 o
   9  15   1        0.74      -52.63     72.14 o
  10  15   1      612.27      503.10    143.73 o
  11  15   1      341.90      311.57    139.16 o
  12  15   1       73.63      224.82    159.33 o
  13  15   1       13.77      143.31    271.28 o
 -13  16   1      197.99      268.10    168.95 o
 -12  16   1      195.85      353.98    198.34 o
 -11  16   1       58.94       28.62    129.76 o
 -10  16   1       99.67      108.14    110.52 o
  -9  16   1       45.90      -27.40    136.13 o
  -8  16   1      148.84       96.94    149.02 o
  -7  16   1       22.30      -38.36     54.18 o
  -6  16   1     4918.06     4856.73    205.88 o
  -5  16   1      354.40      476.49    128.81 o
  -4  16   1     2153.67     2265.80    168.90 o
  -3  16   1      274.72      276.88    108.86 o
  -2  16   1      120.54      207.93     89.74 o
  -1  16   1      856.38      645.67    149.05 o
   0  16   1      356.94      120.64     83.41 o
   1  16   1      995.50     1194.08    189.14 o
   2  16   1     2326.88     2409.83    216.18 o
   3  16   1      166.31      246.98    103.49 o
   4  16   1       69.29        6.52     86.26 o
   5  16   1       46.98       28.59     75.46 o
   6  16   1     2470.92     2499.07    163.79 o
   7  16   1      228.54      194.80     80.22 o
   8  16   1     4021.24     4107.02    160.92 o
   9  16   1      255.42      261.92     92.85 o
  10  16   1      350.75      204.48    127.52 o
  11  16   1        1.37      -80.59    150.12 o
  12  16   1       14.05      -90.49    121.57 o
  13  16   1      276.13      309.76    306.69 o
 -13  17   1        1.68        1.74    182.83 o
 -12  17   1       13.42     -121.86    185.88 o
 -11  17   1       47.66      -59.27    136.35 o
 -10  17   1      538.65      245.14    176.01 o
  -9  17   1      120.70      162.09    133.37 o
  -8  17   1     1974.76     2050.19    258.04 o
  -7  17   1      389.90      436.94    102.37 o
  -6  17   1      582.68      508.83     84.42 o
  -5  17   1      138.90      103.83     93.58 o
  -4  17   1     2860.77     2680.31    198.25 o
  -3  17   1      273.15      193.70     97.11 o
  -2  17   1     4319.03     4852.57    218.48 o
  -1  17   1       41.86       22.69     94.07 o
   0  17   1       59.40       43.84     81.52 o
   1  17   1      248.97      292.02     88.71 o
   2  17   1      341.19      115.83     91.60 o
   3  17   1       30.80      153.97    117.82 o
   4  17   1     6328.58     6157.33    239.14 o
   5  17   1     1239.66     1520.67    186.92 o
   6  17   1     2783.56     2519.19    152.69 o
   7  17   1      192.82      187.15     66.08 o
   8  17   1       36.18      110.85     84.56 o
   9  17   1       15.27       -4.95     72.75 o
  10  17   1     1217.77      898.94    206.04 o
  11  17   1       22.07       45.04    108.82 o
  12  17   1      305.26       58.65    131.29 o
  13  17   1       16.23     1077.03    641.54 o
 -13  18   1        5.82       92.67    192.18 o
 -12  18   1      355.80       97.26    152.68 o
 -11  18   1       13.77      -62.94    164.19 o
 -10  18   1      107.88       61.19    152.96 o
  -9  18   1       32.86      151.90    159.22 o
  -8  18   1       70.86      122.22    117.46 o
  -7  18   1      150.54      194.92     68.50 o
  -6  18   1     1982.76     1963.25    129.68 o
  -5  18   1      733.70      788.86    160.24 o
  -4  18   1     1717.09     1750.57    160.26 o
  -3  18   1      335.22      259.81    117.40 o
  -2  18   1      322.31      281.33    115.58 o
  -1  18   1      377.14      330.19     98.46 o
   0  18   1     3427.32     3389.30    176.84 o
   1  18   1       88.67      359.00    252.13 o
   2  18   1     2412.04     2668.99    192.81 o
   3  18   1      886.45      967.13    127.83 o
   4  18   1      329.48      440.15    111.53 o
   5  18   1      120.49       80.83     81.08 o
   6  18   1      684.23      920.54    122.11 o
   7  18   1      281.57      246.16     93.72 o
   8  18   1     2014.57     1893.23    140.33 o
   9  18   1      108.99       79.52     84.07 o
  10  18   1       67.67       35.71    134.94 o
  11  18   1        5.16      123.70    152.80 o
  12  18   1      112.82      371.49    384.20 o
 -12  19   1       66.75     -116.71    208.83 o
 -11  19   1        1.24       66.72    187.39 o
 -10  19   1      836.59      621.09    159.65 o
  -9  19   1      207.83       76.33    118.01 o
  -8  19   1     1967.94     1563.72    404.67 o
  -7  19   1      104.69      181.30     90.05 o
  -6  19   1        5.60      -81.05     81.05 o
  -5  19   1       41.74      105.52    136.16 o
  -4  19   1     2240.19     2736.18    215.00 o
  -3  19   1      214.04      243.81    115.40 o
  -2  19   1     4369.90     4682.30    298.70 o
  -1  19   1        0.27      -17.96     93.18 o
   0  19   1     1330.72     1430.44    177.15 o
   1  19   1       54.42      -40.39    114.79 o
   2  19   1      164.67       27.25    113.68 o
   3  19   1       47.06      -17.57    108.13 o
   4  19   1     2079.53     2213.78    194.45 o
   5  19   1      101.87       35.34     80.13 o
   6  19   1      913.10      993.27    129.26 o
   7  19   1      125.48       93.26    105.96 o
   8  19   1       97.72       91.09     80.51 o
   9  19   1        2.85      116.84     91.16 o
  10  19   1      506.41      355.94    157.69 o
  11  19   1       31.89      -32.82    170.55 o
  12  19   1      265.14       94.52    303.90 o
 -12  20   1      313.96       91.35    182.05 o
 -11  20   1       14.03       91.31    141.93 o
 -10  20   1      129.91      329.52    164.14 o
  -9  20   1        0.99     -125.80    179.57 o
  -8  20   1       96.15      109.29    139.74 o
  -7  20   1      723.02      824.49    103.58 o
  -6  20   1     1341.90     1237.13    204.66 o
  -5  20   1      962.66     1029.11    167.81 o
  -4  20   1      707.20      768.58    160.13 o
  -3  20   1        0.83       95.33     97.11 o
  -2  20   1      110.32      146.26    109.13 o
  -1  20   1       79.34      220.07    267.45 o
   0  20   1     2741.19     2899.56    252.12 o
   1  20   1     1011.48     1480.14    344.58 o
   2  20   1     1923.52     2358.19    249.27 o
   3  20   1       63.75      157.42    131.83 o
   4  20   1       10.09       27.52     89.51 o
   5  20   1      207.03      109.18    106.44 o
   6  20   1      689.04      727.41    122.17 o
   7  20   1      337.31      340.81    109.39 o
   8  20   1      574.99      435.39    125.17 o
   9  20   1      206.81      240.39    127.49 o
  10  20   1       34.84      -99.14    142.61 o
  11  20   1       51.04      -59.59    126.67 o
 -11  21   1      112.12      113.31    193.92 o
 -10  21   1      127.27      121.30    181.26 o
  -9  21   1      577.65      271.76    189.41 o
  -8  21   1      215.37       -3.47    120.44 o
  -7  21   1      179.09       71.85     81.60 o
  -6  21   1       72.53      -20.43     92.80 o
  -5  21   1      272.29      281.56    191.88 o
  -4  21   1      302.19      439.94    132.31 o
  -3  21   1     2176.58     2579.04    249.62 o
  -2  21   1      764.06      915.13    134.97 o
  -1  21   1      744.34      594.93    132.72 o
   0  21   1       79.60      -68.36    140.45 o
   1  21   1       94.59       58.51    102.76 o
   2  21   1     1403.75     1592.14    214.23 o
   3  21   1     1030.02     1250.54    160.90 o
   4  21   1      652.95      821.98    148.23 o
   5  21   1      483.24      428.04    116.37 o
   6  21   1      457.93      423.20    143.21 o
   7  21   1       61.96      182.02     95.62 o
   8  21   1       74.62      119.96     97.38 o
   9  21   1       70.55      366.71    153.92 o
  10  21   1      107.45       12.23    202.36 o
  11  21   1       62.04      293.90    215.96 o
 -11  22   1      146.73        0.48    173.08 o
 -10  22   1       15.18      138.00    208.49 o
  -9  22   1        7.45      -15.50    145.88 o
  -8  22   1       54.55       -4.04    111.96 o
  -7  22   1      245.73      112.72     76.27 o
  -6  22   1      129.22      115.15    118.56 o
  -5  22   1      384.25      260.70    150.10 o
  -4  22   1       66.30      -27.14    151.08 o
  -3  22   1       35.41      -67.57    130.19 o
  -2  22   1       26.59      394.71    222.36 o
  -1  22   1      886.73      589.04    144.21 o
   0  22   1      295.57      375.82    143.19 o
   1  22   1     2568.12     2857.64    198.95 o
   2  22   1      291.73      120.67    138.47 o
   3  22   1      492.51      607.46    138.33 o
   4  22   1       19.58       52.48    111.59 o
   5  22   1      133.20      200.37     99.80 o
   6  22   1      147.71      389.79    138.44 o
   7  22   1      453.43      338.09    117.24 o
   8  22   1       42.22       15.16    144.64 o
   9  22   1      260.12      281.39    149.51 o
  10  22   1        6.59      -17.76    125.55 o
 -10  23   1       12.19      119.84    180.07 o
  -9  23   1      347.41      192.00    158.46 o
  -8  23   1       31.03      223.37    148.95 o
  -7  23   1      130.48      224.13    217.54 o
  -6  23   1        5.68      -14.50    101.12 o
  -5  23   1       13.24      168.36    149.27 o
  -4  23   1       13.65      105.97    127.21 o
  -3  23   1      450.48      553.15    162.93 o
  -2  23   1      109.36      223.17    131.70 o
  -1  23   1      958.53      895.50    206.30 o
   0  23   1      268.40      260.99    164.63 o
   1  23   1      260.85      334.65    148.80 o
   2  23   1       16.14      111.66    126.38 o
   3  23   1      503.77      631.61    177.99 o
   4  23   1       27.73       54.91    123.47 o
   5  23   1      573.37      741.70    148.18 o
   6  23   1        0.93     -109.93    115.92 o
   7  23   1      148.58      193.75    149.38 o
   8  23   1        7.96      152.56    263.84 o
   9  23   1       67.68       66.20    166.58 o
  10  23   1       12.03      122.97    164.45 o
 -10  24   1       18.96      258.12    241.54 o
  -9  24   1        3.14      105.43    300.46 o
  -8  24   1        5.58      179.41    156.44 o
  -7  24   1      422.54      333.96    176.64 o
  -6  24   1       31.75       24.75    106.34 o
  -5  24   1      728.86      999.37    236.78 o
  -4  24   1       33.81       77.22    131.59 o
  -3  24   1      100.24      116.98    202.38 o
  -2  24   1        5.70       32.57    129.74 o
  -1  24   1      419.77      329.52    174.66 o
   0  24   1      281.32      290.95    152.54 o
   1  24   1     1372.29     1944.13    362.73 o
   2  24   1      173.99      232.85    135.28 o
   3  24   1     1385.01     1859.07    223.95 o
   4  24   1       10.90      122.85    135.29 o
   5  24   1       67.89      281.35    134.66 o
   6  24   1        0.00       -7.71    126.69 o
   7  24   1      415.58      162.68    146.70 o
   8  24   1        2.62      -17.78    216.14 o
   9  24   1      169.88      520.55    192.02 o
  -9  25   1      142.50      372.49    220.67 o
  -8  25   1       94.59      -61.87    182.18 o
  -7  25   1       75.01      139.66    180.03 o
  -6  25   1        7.63      245.89    238.29 o
  -5  25   1       20.02      133.49    191.03 o
  -4  25   1       82.00      -49.76    152.56 o
  -3  25   1      916.33     1111.57    191.95 o
  -2  25   1       30.99      229.25    134.55 o
  -1  25   1     1326.21     1512.17    420.79 o
   0  25   1        3.18       99.84    160.47 o
   1  25   1       19.09      387.85    325.23 o
   2  25   1        5.56     -152.90    152.90 o
   3  25   1      492.14      594.06    169.23 o
   4  25   1       22.49       75.22    160.25 o
   5  25   1      627.79      608.77    189.69 o
   6  25   1       40.81       27.78    107.54 o
   7  25   1       18.21       69.95    227.13 o
   8  25   1        0.01      -91.53    154.29 o
  -8  26   1       25.98      309.03    187.13 o
  -7  26   1      150.45      412.25    209.72 o
  -6  26   1      412.79      986.18    253.17 o
  -5  26   1      496.46     1366.69    250.08 o
  -4  26   1       96.35      242.00    237.53 o
  -3  26   1       96.33      286.70    144.89 o
  -2  26   1       20.09       81.69    252.60 o
  -1  26   1      514.84      478.48    154.58 o
   0  26   1      230.65     -124.07    253.44 o
   1  26   1     1034.08     1137.36    213.62 o
   3  26   1      423.20      734.28    214.97 o
   4  26   1       20.75      186.21    167.94 o
   5  26   1       42.74      104.33    146.16 o
   6  26   1       96.35      293.26    221.55 o
   7  26   1      214.31      407.53    202.00 o
   8  26   1       78.71       95.95    147.46 o
  -7  27   1       36.67     -122.55    188.01 o
  -6  27   1       23.48        7.28    193.75 o
  -5  27   1        1.57      333.85    224.33 o
  -4  27   1      328.97      526.92    245.92 o
  -3  27   1      386.59      650.70    198.43 o
  -2  27   1      453.54      787.52    260.87 o
  -1  27   1      280.40      631.50    337.64 o
   0  27   1       13.09      -24.54    244.51 o
   1  27   1        4.29     -146.95    146.95 o
   2  27   1      225.54      382.80    285.50 o
   3  27   1       98.73      428.37    215.62 o
   4  27   1      270.94      618.16    303.40 o
   5  27   1      426.26      535.86    164.66 o
   6  27   1      149.61      197.43    199.49 o
   7  27   1        5.65      239.40    204.60 o
  -6  28   1      254.46      561.01    255.04 o
  -5  28   1      206.32      426.86    176.38 o
  -4  28   1       80.76      319.73    197.28 o
  -3  28   1       40.87      265.84    222.53 o
  -2  28   1        0.55       13.67    197.11 o
   0  28   1      396.17      402.79    350.51 o
   1  28   1       38.15      -15.89    254.55 o
   2  28   1      282.09      514.68    282.58 o
   3  28   1       20.04       62.66    232.80 o
   4  28   1        5.65      223.36    191.60 o
   5  28   1      104.94      218.29    213.54 o
  -4  29   1      178.36      160.55    204.19 o
  -3  29   1       58.16      150.94    157.03 o
  -2  29   1      197.24      903.57   1087.49 o
  -1  29   1       22.61      124.24    213.41 o
   0  29   1      109.45      170.41    179.04 o
   1  29   1        6.55      278.53    308.08 o
   2  29   1       28.47      351.96    535.01 o
   3  29   1       29.71      477.59    242.42 o
   4  29   1      232.92      469.18    211.95 o
  -1  30   1        2.35      381.22    302.67 o
   0  30   1      337.57      244.79    335.41 o
   1  30   1        0.12      291.97    403.71 o
 -16   0   2      118.60      292.02    194.89 o
 -14   0   2      285.07      289.92    132.01 o
 -12   0   2     6603.63     5213.24    998.00 o
 -10   0   2     3575.56     3994.81    237.81 o
  -8   0   2      544.81      511.33    134.11 o
  -6   0   2     3776.47     4250.14    352.97 o
  -4   0   2    11203.35    12014.71    436.87 o
  -2   0   2     4129.07     3870.13    109.91 o
   2   0   2    28770.44    33542.77    660.71 o
   4   0   2     4555.86     4022.05    120.69 o
   6   0   2      739.44     1026.29    145.23 o
   8   0   2     2245.58     2545.89    174.96 o
  10   0   2     2128.50     2867.81    166.72 o
  12   0   2       71.42       32.95    102.05 o
  14   0   2      682.91      383.44    183.02 o
 -16   1   2      167.24      300.21    150.79 o
 -15   1   2       57.98      149.44     91.92 o
 -14   1   2      980.03     1170.58    140.25 o
 -13   1   2        8.16       92.08     80.87 o
 -12   1   2      101.58       87.95     76.07 o
 -11   1   2       11.62       12.30     67.29 o
 -10   1   2     1351.40     1635.02    124.76 o
  -9   1   2      799.61     1028.26     99.07 o
  -8   1   2     6215.05     6514.97    252.82 o
  -7   1   2       49.75       63.30     68.57 o
  -6   1   2      596.97      454.86    143.49 o
  -5   1   2     1805.36     2016.60    118.35 o
  -4   1   2      837.92     1005.11    148.26 o
  -3   1   2     5346.63     5227.34    134.93 o
  -2   1   2     7765.25     6840.22    162.42 o
   1   1   2    16406.67    14423.61    183.46 o
   2   1   2      741.99      761.45     56.27 o
   3   1   2      153.88       77.03     27.23 o
   4   1   2    32599.45    32046.90    545.34 o
   5   1   2    13949.46    14688.53    245.43 o
   6   1   2     8744.20     8944.38    184.32 o
   7   1   2      285.82      447.16     44.92 o
   8   1   2       93.11       74.37     54.04 o
   9   1   2      107.22      151.68     62.11 o
  10   1   2     2241.32     2276.13    110.44 o
  11   1   2       61.42      -52.52     76.69 o
  12   1   2     2408.10     2512.10    108.31 o
  13   1   2       43.65       59.98     75.90 o
  14   1   2       39.74       34.94     74.64 o
  15   1   2        1.49       76.05    114.73 o
 -16   2   2       62.86      -14.35    129.37 o
 -15   2   2        5.95       82.18    106.20 o
 -14   2   2       41.97       21.45     76.43 o
 -13   2   2      255.30      386.43    116.49 o
 -12   2   2     1716.31     1725.83    227.23 o
 -11   2   2       96.17      148.90     83.05 o
 -10   2   2      892.18     1129.96    102.53 o
  -9   2   2       72.68      259.86     92.79 o
  -8   2   2        4.84       27.49     62.44 o
  -7   2   2       11.41       36.22     54.02 o
  -6   2   2    10792.34     9843.37    267.45 o
  -5   2   2    11605.54    11062.34    285.02 o
  -4   2   2     2811.68     2666.21    287.37 o
  -3   2   2      295.03      551.23    100.16 o
  -2   2   2       49.57      130.83     58.80 o
  -1   2   2      148.17      161.25     21.80 o
   0   2   2     1234.86     1090.40     39.88 o
   1   2   2      123.08      166.44     17.89 o
   2   2   2    30283.99    26448.92    630.98 o
   3   2   2      992.76     1147.73     65.54 o
   4   2   2    15348.18    16042.09    249.33 o
   5   2   2     3064.14     3063.45    270.96 o
   6   2   2      589.09      662.47    188.13 o
   7   2   2     1777.56     1823.76     72.01 o
   8   2   2     5478.93     5730.21    138.42 o
   9   2   2      681.74      806.58     65.95 o
  10   2   2     3699.63     3600.82    124.78 o
  11   2   2       15.60       39.46     61.20 o
  12   2   2       41.98       64.00     72.86 o
  13   2   2       36.19      102.65     71.41 o
  14   2   2      240.15      149.23     86.11 o
  15   2   2      103.89       68.41    113.45 o
 -16   3   2      154.70      194.82    141.11 o
 -15   3   2      451.44      505.92    141.19 o
 -14   3   2      375.68      174.25     84.72 o
 -13   3   2      332.97      403.58    102.34 o
 -12   3   2        4.78      -11.94     81.80 o
 -11   3   2      152.02      196.29     81.85 o
 -10   3   2      929.81     1227.66    119.04 o
  -9   3   2     5043.34     5361.78    266.61 o
  -8   3   2     2519.75     2282.78    107.46 o
  -7   3   2     1196.62     1259.62     61.08 o
  -6   3   2      571.44      756.35     61.81 o
  -5   3   2      783.66      798.03    207.35 o
  -4   3   2       27.28        3.59     65.25 o
  -3   3   2     9691.44     9984.46    312.67 o
  -2   3   2      344.06      359.96     75.17 o
  -1   3   2    22081.12    20653.55    340.09 o
   0   3   2     7122.56     7451.97    245.80 o
   1   3   2     8528.01     7587.53    163.64 o
   2   3   2      108.36       87.46     18.87 o
   3   3   2     2857.31     2269.66     46.09 o
   4   3   2    12944.71    13499.03    216.64 o
   5   3   2    44879.17    47902.02   1186.54 o
   6   3   2     5636.96     5786.68    163.10 o
   7   3   2     2478.33     2242.51     92.00 o
   8   3   2      885.71     1034.10    121.59 o
   9   3   2      113.92      217.45     57.43 o
  10   3   2      467.04      587.98     61.53 o
  11   3   2     2216.67     2443.67    122.78 o
  12   3   2      541.72      507.80     82.70 o
  13   3   2      322.20      337.00     99.87 o
  14   3   2       70.03       77.61     73.44 o
  15   3   2       50.11       20.31     93.64 o
 -16   4   2       49.96      228.11    153.22 o
 -15   4   2        0.54       10.69    112.51 o
 -14   4   2      115.94      201.54    103.65 o
 -13   4   2      461.45      328.24    106.32 o
 -12   4   2      901.83     1061.15    200.37 o
 -11   4   2     2195.55     2372.04    227.57 o
 -10   4   2      635.98      559.61     87.51 o
  -9   4   2      129.30      253.05     63.79 o
  -8   4   2      512.67      550.15     51.54 o
  -7   4   2        6.32        0.79     40.11 o
  -6   4   2       23.28       96.14     48.08 o
  -5   4   2      128.53      127.54     35.18 o
  -4   4   2     7232.18     6980.67    181.37 o
  -3   4   2      235.37      316.31     65.71 o
  -2   4   2       87.88      290.16     71.53 o
  -1   4   2     4574.50     3972.45     76.34 o
   0   4   2    19919.57    19974.19    325.58 o
   1   4   2    17473.13    17920.05    321.75 o
   2   4   2     5689.60     5994.89    145.57 o
   3   4   2     8967.22     8254.34    121.02 o
   4   4   2      945.86     1089.00     52.91 o
   5   4   2     1882.25     1707.75     59.00 o
   6   4   2      563.15      658.73     56.59 o
   7   4   2     5286.48     5577.81    193.16 o
   8   4   2     1273.63     1399.56     87.06 o
   9   4   2     2773.22     3289.95    149.29 o
  10   4   2      102.17      101.22     73.91 o
  11   4   2      758.67      761.81     83.95 o
  12   4   2      207.32      192.44     66.78 o
  13   4   2      197.88      117.82     80.94 o
  14   4   2      127.23      107.45     93.75 o
  15   4   2      350.57      127.77    126.99 o
 -16   5   2       89.50       14.10    135.05 o
 -15   5   2      524.28      384.64    144.96 o
 -14   5   2       47.17      102.74    119.17 o
 -13   5   2      615.73      377.24    142.13 o
 -12   5   2        0.57       56.93     90.04 o
 -11   5   2        1.15      122.92     86.08 o
 -10   5   2      537.68      523.71    109.78 o
  -9   5   2     3499.54     3910.30    127.83 o
  -8   5   2     1113.98     1265.01    129.00 o
  -7   5   2     3310.72     3556.33    104.54 o
  -6   5   2      279.54      497.85     51.85 o
  -5   5   2     2876.43     3083.42    174.09 o
  -4   5   2      916.97     1100.19     98.92 o
  -3   5   2     3864.70     3627.30    213.98 o
  -2   5   2    22085.82    20406.63    340.50 o
  -1   5   2    28375.48    27993.93    590.07 o
   0   5   2    78506.30    78654.16   2276.73 o
   1   5   2    40435.14    42009.96    951.62 o
   2   5   2    10922.90    10863.08    187.55 o
   3   5   2     2843.74     2351.95     64.12 o
   4   5   2       81.12      124.38     33.51 o
   5   5   2    17281.38    18437.03    296.05 o
   6   5   2      354.74      503.86     63.45 o
   7   5   2     5687.99     5667.35    208.33 o
   8   5   2      258.93      318.43     77.81 o
   9   5   2      306.18      321.61     80.05 o
  10   5   2       10.54       16.45     53.82 o
  11   5   2     3699.56     3879.73    164.41 o
  12   5   2        2.05       67.39     62.14 o
  13   5   2      510.98      444.99    109.91 o
  14   5   2       11.91       86.22     89.95 o
  15   5   2        6.90        0.15    118.00 o
 -16   6   2        0.50       -6.75    121.63 o
 -15   6   2       22.87       95.26    173.94 o
 -14   6   2        0.23      -20.61     92.28 o
 -13   6   2      710.65      608.22    107.78 o
 -12   6   2      164.30      278.31     78.28 o
 -11   6   2     3761.18     3977.64    250.55 o
 -10   6   2       16.02        3.19     81.48 o
  -9   6   2     2575.52     2531.92    119.60 o
  -8   6   2        3.75       13.91     60.08 o
  -7   6   2    11037.52    11832.89    282.26 o
  -6   6   2       62.05      100.30     48.93 o
  -5   6   2    24233.28    24502.04    710.01 o
  -4   6   2      249.28     1082.21    211.25 o
  -3   6   2    10855.78    10302.53    275.88 o
  -2   6   2       16.60      -19.57     48.09 o
  -1   6   2     4506.00     4475.56    137.87 o
   0   6   2    12539.76    12275.55    257.71 o
   1   6   2     8683.11    10217.67    222.26 o
   2   6   2    11115.42    10960.73    558.20 o
   3   6   2    12998.63    13769.03    242.73 o
   4   6   2       75.98       -4.70     32.02 o
   5   6   2       54.88       -5.95     68.10 o
   6   6   2       82.29       73.58     45.91 o
   7   6   2     7795.38     8182.79    221.41 o
   8   6   2       78.55       66.80     63.33 o
   9   6   2     4540.32     5294.33    243.35 o
  10   6   2      246.00      333.83     88.81 o
  11   6   2      922.38     1048.93    123.35 o
  12   6   2        0.17      127.82     74.98 o
  13   6   2      257.98      196.57     97.23 o
  14   6   2        5.48      140.59     87.02 o
  15   6   2      434.60      352.07    231.43 o
 -16   7   2        1.52       -8.20    126.35 o
 -15   7   2      314.13      512.32    179.46 o
 -14   7   2       98.99      211.33     86.49 o
 -13   7   2      164.18      186.71     99.15 o
 -12   7   2      161.14      217.32    133.28 o
 -11   7   2      189.71      175.42     80.04 o
 -10   7   2       11.73      -66.30     66.30 o
  -9   7   2     9727.97     9701.37    271.82 o
  -8   7   2      395.50      450.93     61.36 o
  -7   7   2    13342.63    14406.90    448.93 o
  -6   7   2     1168.68     1406.13    100.78 o
  -5   7   2      415.40      511.40     74.55 o
  -4   7   2      102.18       24.78     58.48 o
  -3   7   2    16012.50    15040.16    339.16 o
  -2   7   2     2506.86     2140.28    116.38 o
  -1   7   2     6962.73     7293.63    219.44 o
   0   7   2     2433.79     2235.93    162.01 o
   1   7   2    17017.11    15011.34    336.06 o
   2   7   2      272.92      376.83     42.15 o
   3   7   2      200.64      155.30     34.51 o
   4   7   2    10164.15    10556.48    180.90 o
   5   7   2     2632.72     2478.89     81.19 o
   6   7   2        4.31       37.83     32.77 o
   7   7   2     6431.91     6267.45    227.66 o
   8   7   2       34.45      118.99     62.44 o
   9   7   2      205.09      278.71     89.91 o
  10   7   2       22.81      132.36     75.54 o
  11   7   2     1715.63     1931.02    130.47 o
  12   7   2       24.44       55.54     62.22 o
  13   7   2      949.39      824.38    127.12 o
  14   7   2       14.18       32.15    115.21 o
  15   7   2        6.87      164.16    178.47 o
 -15   8   2        0.00      497.38    277.84 o
 -14   8   2       12.53      -64.28    132.60 o
 -13   8   2      394.98      183.96     81.97 o
 -12   8   2      704.67      699.12     83.98 o
 -11   8   2      565.06      523.63     71.03 o
 -10   8   2     1223.03     1406.88    103.83 o
  -9   8   2      124.60      131.36     62.89 o
  -8   8   2      158.08      156.37     75.05 o
  -7   8   2     1341.93     1343.70    136.99 o
  -6   8   2     4308.24     3901.41    147.44 o
  -5   8   2    10276.69     9592.36    293.22 o
  -4   8   2     1199.92     1408.38     95.00 o
  -3   8   2     5279.69     6109.77    167.00 o
  -2   8   2      261.64      201.04     57.52 o
  -1   8   2      740.96      839.50     64.29 o
   0   8   2     4106.95     4120.81    127.02 o
   1   8   2      130.69      131.58     49.71 o
   2   8   2    25190.81    23936.40    535.81 o
   3   8   2     9256.75     9067.67    200.58 o
   4   8   2     3564.23     3401.90     96.46 o
   5   8   2       88.75      139.67     46.86 o
   6   8   2       88.90       96.09     43.98 o
   7   8   2     4894.23     4769.73    166.41 o
   8   8   2      753.06      941.74     76.97 o
   9   8   2     1433.52     1706.95    127.70 o
  10   8   2      725.15      831.60    237.94 o
  11   8   2      739.64     1015.41    261.29 o
  12   8   2       26.48      -71.57     71.57 o
  13   8   2       11.20      121.23     94.14 o
  14   8   2       46.37      255.76    198.59 o
  15   8   2      260.69      514.02    234.48 o
 -15   9   2       62.98      867.66    366.85 o
 -14   9   2      412.02      369.31    175.79 o
 -13   9   2       75.52      405.70    153.72 o
 -12   9   2       73.99      -37.24     90.79 o
 -11   9   2      182.86       85.93     92.59 o
 -10   9   2      677.24      727.62    145.24 o
  -9   9   2      635.25      572.59    139.49 o
  -8   9   2     3240.96     3423.05    229.25 o
  -7   9   2      944.93     1339.98    130.75 o
  -6   9   2     2079.21     2121.59    148.94 o
  -5   9   2     1071.04      886.84     83.39 o
  -4   9   2      506.59      475.92     56.24 o
  -3   9   2    12182.18    11734.88    272.91 o
  -2   9   2    15498.95    15120.47    394.70 o
  -1   9   2     1372.18     1462.98     84.33 o
   0   9   2     9684.81    10085.85    283.12 o
   1   9   2      120.95       87.61     48.01 o
   2   9   2     2927.39     2630.25    124.83 o
   3   9   2      943.84      800.42     62.90 o
   4   9   2     2563.91     3070.04    243.63 o
   5   9   2      418.60      471.42     76.04 o
   6   9   2     4291.97     4557.88    150.72 o
   7   9   2     1752.12     2108.41    101.54 o
   8   9   2      157.10      290.76     82.75 o
   9   9   2        7.63       48.04     74.93 o
  10   9   2      367.59      266.89    218.95 o
  11   9   2      261.57      378.78    111.49 o
  12   9   2      735.77      658.72    190.39 o
  13   9   2      355.00      180.10     83.56 o
  14   9   2       11.49     -130.26    130.26 o
  15   9   2        8.92      362.36    189.47 o
 -15  10   2        0.18     -121.18    204.47 o
 -14  10   2       76.94      197.93    182.95 o
 -13  10   2      180.88      441.25    158.72 o
 -12  10   2     1800.24     2510.46    209.42 o
 -11  10   2       36.64       61.47     97.98 o
 -10  10   2     2875.77     3067.10    271.88 o
  -9  10   2      552.57      951.79    378.77 o
  -8  10   2        4.18       12.36     82.58 o
  -7  10   2      683.19      816.18    110.09 o
  -6  10   2      556.02      542.91     85.55 o
  -5  10   2     9997.47     9614.45    284.50 o
  -4  10   2     1192.84     1201.31    117.71 o
  -3  10   2     2774.63     2628.41    127.73 o
  -2  10   2       98.29       -8.77     66.21 o
  -1  10   2      741.76      583.74    109.14 o
   0  10   2     2644.66     2585.76    111.09 o
   1  10   2      120.52      136.75     52.67 o
   2  10   2     8628.12     8929.94    283.65 o
   3  10   2     4439.34     4568.77    150.24 o
   4  10   2      704.77      687.68     61.29 o
   5  10   2      196.44      305.09     65.42 o
   6  10   2      230.66      241.56     61.80 o
   7  10   2      552.94      543.09     77.08 o
   8  10   2     2858.67     3312.55    150.64 o
   9  10   2     1079.57     1189.28    113.93 o
  10  10   2     1096.78      806.00    144.50 o
  11  10   2      250.36        9.37    145.54 o
  12  10   2      123.09      124.19    124.59 o
  13  10   2       45.31       26.29     77.49 o
  14  10   2      430.55      693.66    208.27 o
 -15  11   2       27.69      124.40    155.87 o
 -14  11   2      537.17      488.03    185.69 o
 -13  11   2       88.69      232.37    206.36 o
 -12  11   2      130.83      178.79    136.88 o
 -11  11   2       60.90      163.44    251.18 o
 -10  11   2      497.96      281.32    120.73 o
  -9  11   2     1598.87     1506.18    211.82 o
  -8  11   2     3094.72     2964.92    187.15 o
  -7  11   2      855.88      985.41    114.86 o
  -6  11   2      834.53     1106.31    113.35 o
  -5  11   2       49.59       51.22     28.80 o
  -4  11   2     3302.46     3024.36    146.17 o
  -3  11   2      603.56      477.96    126.00 o
  -2  11   2    11847.68    11078.22    314.58 o
  -1  11   2     3852.33     4360.48    407.49 o
   0  11   2    13052.39    12809.40    349.11 o
   1  11   2     3047.50     2906.58    123.36 o
   2  11   2     5560.01     5808.94    187.81 o
   3  11   2      965.70      987.35     98.86 o
   4  11   2     7169.13     6713.25    169.39 o
   5  11   2       73.87      162.77     53.98 o
   6  11   2     2933.24     2997.22    131.30 o
   7  11   2      131.62      121.87     81.89 o
   8  11   2      677.36      805.46     90.16 o
   9  11   2        7.08       53.18     56.76 o
  10  11   2      516.68      605.60     92.15 o
  11  11   2      118.17      -67.80    136.33 o
  12  11   2      754.23      754.34    204.74 o
  13  11   2      186.40      484.23    238.44 o
  14  11   2      102.94      647.83    349.65 o
 -15  12   2        4.06      415.88    379.61 o
 -14  12   2      133.01      213.44    208.55 o
 -13  12   2       18.81      163.92    164.97 o
 -12  12   2      704.48      479.80    158.25 o
 -11  12   2        0.12       53.98    141.42 o
 -10  12   2      625.79      523.80    133.94 o
  -9  12   2      262.57      502.08    172.89 o
  -8  12   2      578.52      589.23    145.05 o
  -7  12   2       56.28      195.23     85.94 o
  -6  12   2     2648.19     3045.80    171.76 o
  -5  12   2      960.42     1080.54     67.43 o
  -4  12   2     4842.19     4613.42    160.41 o
  -3  12   2     1491.41     1624.40    107.58 o
  -2  12   2     1654.78     1659.74    185.80 o
  -1  12   2     1107.22     1141.36    109.92 o
   0  12   2     6491.24     6030.80    371.64 o
   1  12   2     8150.30     9057.90    454.50 o
   2  12   2    28070.99    27710.10    711.70 o
   3  12   2      459.13      546.73     91.87 o
   4  12   2     4094.86     3950.13    179.22 o
   5  12   2        4.93      -48.95     48.95 o
   6  12   2       62.11      106.51     56.88 o
   7  12   2       34.43      105.89     59.04 o
   8  12   2     2671.27     2790.63    130.31 o
   9  12   2        9.36       44.01     71.14 o
  10  12   2     1383.80     1428.97    155.72 o
  11  12   2        0.82      -59.67    136.48 o
  12  12   2       26.27      155.38    200.20 o
  13  12   2       77.01      164.37    533.50 o
  14  12   2      223.10      485.26    213.97 o
 -14  13   2      249.50      132.47    239.35 o
 -13  13   2        0.75      -38.52    136.91 o
 -12  13   2      103.01       68.38    114.90 o
 -11  13   2        5.84       88.89    108.54 o
 -10  13   2     1352.89     1712.08    227.92 o
  -9  13   2      957.15      767.44    170.76 o
  -8  13   2     1708.64     1573.60    141.49 o
  -7  13   2      754.85      979.03    147.42 o
  -6  13   2     2364.53     2170.22    155.15 o
  -5  13   2        0.05      -43.98     43.98 o
  -4  13   2     3873.96     4112.92    191.94 o
  -3  13   2     1139.51     1029.74    101.99 o
  -2  13   2     7209.17     7166.93    248.41 o
  -1  13   2       21.27       33.71     59.15 o
   0  13   2     4495.74     4462.25    197.01 o
   1  13   2     1307.02     1291.23    214.31 o
   2  13   2     1042.69      974.13    105.77 o
   3  13   2     1667.97     1935.18    137.39 o
   4  13   2     2308.21     2467.85    121.67 o
   5  13   2      265.90      266.07     63.99 o
   6  13   2     4010.53     4014.37    152.08 o
   7  13   2       62.04       -4.53     52.84 o
   8  13   2      483.29      380.66     76.12 o
   9  13   2       39.26      102.20     66.58 o
  10  13   2      920.78      725.56    143.65 o
  11  13   2       89.81      -64.73    125.26 o
  12  13   2      732.09      602.82    148.43 o
  13  13   2       75.36      185.23    190.30 o
  14  13   2      178.39      593.55    232.30 o
 -14  14   2       65.32       69.13    137.61 o
 -13  14   2      112.47       88.35    119.88 o
 -12  14   2      498.21      496.07    163.48 o
 -11  14   2      224.92      353.91    164.78 o
 -10  14   2      385.83      305.79    152.28 o
  -9  14   2      226.31      368.12    190.60 o
  -8  14   2      590.64      411.40    119.68 o
  -7  14   2      921.72     1148.99    261.82 o
  -6  14   2     1560.57     1362.19     97.31 o
  -5  14   2      972.55      654.78    191.30 o
  -4  14   2     5564.71     5573.14    202.29 o
  -3  14   2      854.10      868.41    101.25 o
  -2  14   2      829.44     1121.96    197.03 o
  -1  14   2      372.10      496.48     80.19 o
   0  14   2     2795.54     2397.15    150.18 o
   1  14   2     1862.76     2307.27    175.46 o
   2  14   2     1629.65     1527.46    131.04 o
   3  14   2      964.39      953.01     93.92 o
   4  14   2       34.81      153.76     72.50 o
   5  14   2        6.00       15.05     61.33 o
   6  14   2        1.51      -25.25     71.26 o
   7  14   2      379.29      458.16    105.52 o
   8  14   2     1481.66     1598.68     99.65 o
   9  14   2      298.24      220.00     94.46 o
  10  14   2      824.12      791.16    124.72 o
  11  14   2      120.23       45.35     90.65 o
  12  14   2       49.07      127.31    125.85 o
  13  14   2        0.12      158.51    410.96 o
 -14  15   2      194.72       63.60    182.98 o
 -13  15   2      140.27      -86.72    157.28 o
 -12  15   2        0.44      -25.78    161.67 o
 -11  15   2        0.30      -69.91    128.93 o
 -10  15   2      472.11      310.96    123.75 o
  -9  15   2      552.30      361.43    118.60 o
  -8  15   2      229.44      385.42    156.53 o
  -7  15   2      845.89     1217.86    154.23 o
  -6  15   2       30.05      -41.58     68.09 o
  -5  15   2      296.51      298.47     96.74 o
  -4  15   2      485.22      341.56    101.86 o
  -3  15   2     5918.62     5745.15    253.30 o
  -2  15   2      343.56      475.34    125.36 o
  -1  15   2     3318.21     3392.40    197.96 o
   0  15   2     3727.19     3859.83    191.57 o
   1  15   2      118.92      152.18     83.41 o
   2  15   2      358.14      464.30     97.67 o
   3  15   2     2177.02     2176.72    126.75 o
   4  15   2     1188.72     1420.37    114.25 o
   5  15   2     2132.15     2221.56    120.22 o
   6  15   2      399.39      451.25     72.71 o
   7  15   2      163.59       31.04     70.23 o
   8  15   2      296.33      281.00    100.08 o
   9  15   2      207.83      157.74    100.65 o
  10  15   2      177.55       50.71    109.41 o
  11  15   2      272.45      222.34     90.11 o
  12  15   2      310.99      836.14    526.67 o
  13  15   2      331.83     1126.38    596.09 o
 -14  16   2        6.74      103.33    170.61 o
 -13  16   2      122.79      154.66    190.82 o
 -12  16   2       79.81        1.81    130.87 o
 -11  16   2      336.35      315.87    135.91 o
 -10  16   2        8.81      -64.79    156.44 o
  -9  16   2      548.54      437.10    208.80 o
  -8  16   2        5.30      -65.74    109.38 o
  -7  16   2      916.41      624.01    248.17 o
  -6  16   2        4.29      -42.09     59.39 o
  -5  16   2     8230.69     7927.95    311.73 o
  -4  16   2      412.63      448.84    116.76 o
  -3  16   2     5045.96     5424.81    253.78 o
  -2  16   2      608.64      598.90    106.34 o
  -1  16   2     1052.81     1151.91    118.79 o
   0  16   2       85.59      214.40    111.55 o
   1  16   2      455.51      380.84     96.95 o
   2  16   2     2763.60     3141.28    197.53 o
   3  16   2     1790.73     1873.15    136.06 o
   4  16   2      942.11     1254.14    118.14 o
   5  16   2      194.29      303.23     81.53 o
   6  16   2       23.65       82.60     71.50 o
   7  16   2     2597.25     2610.30    126.89 o
   8  16   2      528.53      561.03    117.78 o
   9  16   2     2689.49     2620.38    145.72 o
  10  16   2       90.17      -14.16    108.63 o
  11  16   2      201.38       34.59    147.23 o
  12  16   2        5.18     -336.24    487.36 o
  13  16   2       92.03        4.18    419.33 o
 -13  17   2      180.47      236.34    195.72 o
 -12  17   2       52.62      -37.56    174.46 o
 -11  17   2       39.84       -5.18    152.47 o
 -10  17   2      140.13       69.20    152.44 o
  -9  17   2     2068.69     1950.40    217.56 o
  -8  17   2      217.30      362.29    139.63 o
  -7  17   2     3138.91     3094.68    566.69 o
  -6  17   2      551.37      698.46     81.57 o
  -5  17   2      404.11      413.98    149.38 o
  -4  17   2       78.85      291.04    102.85 o
  -3  17   2     2728.48     2694.94    196.42 o
  -2  17   2      125.74      211.13    106.70 o
  -1  17   2     1453.53     1783.17    183.60 o
   0  17   2      183.03      152.48    117.58 o
   1  17   2      840.33     1292.95    256.87 o
   2  17   2       13.53       44.70     89.06 o
   3  17   2      983.06     1134.07    136.37 o
   4  17   2      609.45      997.55    147.56 o
   5  17   2     3773.08     3921.71    204.15 o
   6  17   2     1132.85     1408.18    121.90 o
   7  17   2     1983.78     1944.46    139.38 o
   8  17   2        6.76       69.97     76.28 o
   9  17   2      170.13      180.97     82.27 o
  10  17   2       12.15       -7.10     77.50 o
  11  17   2      377.71      292.11    122.29 o
  12  17   2       43.93      321.19    301.67 o
 -13  18   2      146.35       48.37    209.16 o
 -12  18   2       19.60      -40.44    187.97 o
 -11  18   2      605.89      473.66    217.98 o
 -10  18   2       48.82      -48.10    131.20 o
  -9  18   2      224.83      201.81    126.69 o
  -8  18   2      258.78      418.02    161.57 o
  -7  18   2      685.91      703.09    179.22 o
  -6  18   2      484.06      348.07     73.94 o
  -5  18   2     3699.01     3711.21    221.33 o
  -4  18   2      485.35     1183.09    177.08 o
  -3  18   2     2601.77     2519.99    182.58 o
  -2  18   2       21.76      -64.26    106.31 o
  -1  18   2      587.31      539.65    181.13 o
   0  18   2       55.00       45.11     99.98 o
   1  18   2     2974.60     2954.21    181.41 o
   2  18   2      184.30      118.68     95.69 o
   3  18   2     3001.29     3193.00    194.89 o
   4  18   2       76.56      -38.55     91.64 o
   5  18   2       79.65      235.27    129.56 o
   6  18   2      361.07      259.55     92.88 o
   7  18   2     1424.05     1481.86    235.98 o
   8  18   2       99.96      146.89    115.87 o
   9  18   2     1335.87     1176.61    135.20 o
  10  18   2       65.06       -6.25     66.50 o
  11  18   2      224.27      213.89    216.22 o
  12  18   2        0.14      260.96    311.43 o
 -12  19   2       11.29      145.13    170.03 o
 -11  19   2       39.21       99.66    152.69 o
 -10  19   2        5.48       16.65    132.79 o
  -9  19   2      490.66      217.89    220.16 o
  -8  19   2       10.91      182.63    159.51 o
  -7  19   2      421.39      457.63    122.51 o
  -6  19   2       29.84       56.91     71.71 o
  -5  19   2       16.03      193.75    108.01 o
  -4  19   2       76.28       12.47    123.04 o
  -3  19   2     1605.26     1997.94    312.21 o
  -2  19   2      169.53      243.11    108.31 o
  -1  19   2     2898.74     3224.42    245.80 o
   0  19   2      361.54      233.92    103.54 o
   1  19   2       80.44      130.93     99.86 o
   2  19   2      283.76      303.47     98.53 o
   3  19   2      922.78      874.22    163.30 o
   4  19   2       53.04      -45.90    104.86 o
   5  19   2     1273.04     1674.73    134.10 o
   6  19   2       66.28      128.24     80.55 o
   7  19   2      319.59      290.31    121.37 o
   8  19   2       81.92       99.98     85.64 o
   9  19   2       79.01      186.74    140.74 o
  10  19   2        6.19        6.80    172.57 o
  11  19   2      344.30      360.78    521.93 o
  12  19   2       27.39      449.83    608.78 o
 -12  20   2        6.87      -13.12    196.90 o
 -11  20   2      393.16      117.40    186.21 o
 -10  20   2       93.19        3.75    174.29 o
  -9  20   2      255.83      360.27    176.20 o
  -8  20   2       86.22      151.48    131.43 o
  -7  20   2      213.03      127.36     50.44 o
  -6  20   2      598.50      663.65    106.16 o
  -5  20   2     1413.49     1727.35    179.62 o
  -4  20   2     1518.52     1574.90    184.99 o
  -3  20   2      576.85      472.85    139.90 o
  -2  20   2        9.13       82.81    115.20 o
  -1  20   2       11.08      200.82    186.30 o
   0  20   2      314.36      328.28    139.64 o
   1  20   2     2870.63     3259.92    213.65 o
   2  20   2       42.74     -104.75    104.75 o
   3  20   2     2277.04     2492.35    214.67 o
   4  20   2        0.81      -37.96     94.40 o
   5  20   2       14.49       28.29    116.64 o
   6  20   2        8.14      239.30    101.84 o
   7  20   2      640.31      698.07    182.68 o
   8  20   2      345.34      341.58     90.11 o
   9  20   2      242.06      271.34    106.89 o
  10  20   2      153.91      -47.13    156.14 o
  11  20   2       34.12     1260.21    677.22 o
 -12  21   2        1.91       18.96    257.06 o
 -11  21   2       47.34      116.29    179.09 o
 -10  21   2      187.72      319.98    185.24 o
  -9  21   2      371.89      224.46    170.48 o
  -8  21   2      579.35      586.87    161.72 o
  -7  21   2      424.31      220.61     68.87 o
  -6  21   2      271.61      222.33    107.86 o
  -5  21   2        0.25       -7.86    124.57 o
  -4  21   2      338.92     2821.78    923.03 o
  -3  21   2      174.07      299.75    121.42 o
  -2  21   2      507.10      522.27    169.59 o
  -1  21   2      833.86      753.25    142.19 o
   0  21   2      312.63      422.42    124.46 o
   1  21   2       30.02       13.31    141.54 o
   2  21   2       67.99      134.46    129.23 o
   3  21   2       28.22      -85.24    126.54 o
   4  21   2      624.36      843.20    250.13 o
   5  21   2      966.74     1258.98    124.85 o
   6  21   2      261.42      263.84    127.28 o
   7  21   2      482.16      313.96    108.61 o
   8  21   2       20.77       94.77     82.55 o
   9  21   2       34.30       94.78    147.18 o
  10  21   2       31.86       62.02    181.48 o
  11  21   2      123.57      543.12    375.28 o
 -11  22   2       58.44      149.75    268.68 o
 -10  22   2      186.99       86.32    162.53 o
  -9  22   2        0.13        9.84    147.47 o
  -8  22   2        0.55      234.49    163.96 o
  -7  22   2       15.58       -6.78     60.37 o
  -6  22   2      125.61       72.63     93.93 o
  -5  22   2       49.86      192.42    167.91 o
  -4  22   2      266.01      489.64    156.50 o
  -3  22   2       96.25      -70.03    148.75 o
  -2  22   2      344.10      377.71    134.09 o
  -1  22   2       56.51       11.03    106.07 o
   0  22   2      829.81     1116.47    179.81 o
   1  22   2      568.01      902.46    257.86 o
   2  22   2     1988.69     2227.18    251.26 o
   3  22   2      339.30      462.64    162.46 o
   4  22   2      102.27      237.22    126.01 o
   5  22   2      129.44      716.55    289.49 o
   6  22   2       38.82        6.91    100.09 o
   7  22   2      107.19       24.11    105.53 o
   8  22   2      478.37      501.56    175.62 o
   9  22   2       59.62      174.81    231.11 o
  10  22   2      229.02      930.07    757.38 o
 -10  23   2      199.47      476.07    189.21 o
  -9  23   2       33.19      241.89    184.09 o
  -8  23   2      385.26      276.78    187.99 o
  -7  23   2        1.79      113.24    147.13 o
  -6  23   2      177.38      172.42    134.13 o
  -5  23   2       57.66      151.68    133.70 o
  -4  23   2       87.77       41.46    137.97 o
  -3  23   2        5.11      -36.20    120.66 o
  -2  23   2     1153.39      993.42    188.33 o
  -1  23   2      337.41      400.52    131.17 o
   0  23   2      976.46     1458.26    319.79 o
   1  23   2       49.09       46.55    121.25 o
   2  23   2       82.34        9.93    157.04 o
   3  23   2        0.69      243.38    159.75 o
   4  23   2      813.66      810.53    147.05 o
   5  23   2      120.90      193.66    119.65 o
   6  23   2      913.35     1146.56    377.91 o
   7  23   2       53.16       15.37     99.10 o
   8  23   2      106.79      135.80    179.73 o
   9  23   2        1.78     -149.08    153.72 o
  10  23   2       64.83       44.61    516.07 o
 -10  24   2      137.86      556.47    247.15 o
  -9  24   2        0.00       74.02    159.68 o
  -8  24   2        6.42      397.07    174.54 o
  -7  24   2       23.63      162.25    163.83 o
  -6  24   2      395.27      514.54    237.11 o
  -5  24   2        1.94       30.88    128.96 o
  -4  24   2      584.31      641.10    200.65 o
  -3  24   2       11.97       19.09    114.18 o
  -2  24   2      362.30      366.43    172.92 o
  -1  24   2       18.06       19.57    130.14 o
   0  24   2      625.76      474.25    258.45 o
   1  24   2      163.93      133.60    119.00 o
   2  24   2     1927.02     2301.09    203.71 o
   3  24   2       11.46     -124.43    129.66 o
   4  24   2      168.56      283.84    128.65 o
   5  24   2       15.55      169.21    121.77 o
   6  24   2       54.19       76.82    147.14 o
   7  24   2       26.05      235.42    120.46 o
   8  24   2      265.56      877.28    358.00 o
   9  24   2        2.05      195.74    146.48 o
  -9  25   2        0.90      214.86    237.78 o
  -8  25   2      430.92      554.83    254.22 o
  -7  25   2       33.34      181.36    260.20 o
  -6  25   2      224.05      560.54    179.54 o
  -5  25   2       18.19      240.47    257.35 o
  -4  25   2      351.62      596.12    157.28 o
  -3  25   2        9.69      -39.28    135.38 o
  -2  25   2      998.78      876.58    214.89 o
  -1  25   2       54.75      181.44    151.30 o
   0  25   2      493.86      416.20    207.01 o
   1  25   2       23.50       13.86    289.82 o
   2  25   2       29.42       31.55    127.73 o
   3  25   2        0.08     -184.95    184.95 o
   4  25   2      538.50      352.14    180.20 o
   5  25   2       39.39      218.77    173.70 o
   6  25   2      490.25      354.09    147.74 o
   7  25   2       10.64      446.57    227.21 o
   8  25   2       15.65      457.26    276.39 o
  -8  26   2       17.75       38.05    209.04 o
  -7  26   2        9.78     -159.20    247.05 o
  -6  26   2      286.59      280.74    248.63 o
  -5  26   2      279.11      384.82    207.21 o
  -4  26   2      323.68      417.34    156.72 o
  -3  26   2      185.90      402.96    198.06 o
  -2  26   2       27.84       67.41    128.24 o
  -1  26   2        0.28      100.93    242.84 o
   0  26   2      524.95      221.58    163.88 o
   1  26   2      343.51      529.73    323.42 o
   2  26   2     1074.67     1147.48    203.28 o
   3  26   2      260.34      170.93    143.11 o
   4  26   2      249.46      521.78    185.44 o
   5  26   2        1.96      -11.77    142.33 o
   6  26   2       75.37      147.74    170.29 o
   7  26   2      210.26      100.22    143.57 o
  -7  27   2      195.65      173.83    231.63 o
  -6  27   2       77.71      461.11    177.53 o
  -5  27   2        2.26       18.41    152.19 o
  -4  27   2       81.55      151.99    172.96 o
  -3  27   2      227.07      217.37    165.05 o
  -2  27   2      336.89      545.07    336.80 o
  -1  27   2      377.78      610.33    471.46 o
   0  27   2      448.26      515.83    183.52 o
   1  27   2       17.15       -3.32    178.24 o
   2  27   2       16.12      136.34    299.44 o
   3  27   2       26.00       20.26    269.35 o
   4  27   2      570.98      821.74    231.42 o
   5  27   2      442.73      693.52    307.01 o
   6  27   2      332.68      663.00    256.38 o
  -6  28   2      136.68       90.84    219.35 o
  -5  28   2      250.57      284.28    278.52 o
  -4  28   2      237.05      605.77    183.58 o
  -3  28   2      114.09      267.09    184.55 o
  -2  28   2       18.80      135.34    207.12 o
  -1  28   2       45.62      338.90    192.12 o
   0  28   2       13.69     -290.20    314.91 o
   1  28   2      444.29      761.79    210.53 o
   2  28   2       94.83      133.55    306.41 o
   3  28   2      309.23      873.27    335.26 o
   4  28   2       91.73      260.23    224.16 o
   5  28   2        2.27      272.10    146.93 o
  -4  29   2        0.39      197.87    166.21 o
  -3  29   2       49.94       48.55    209.89 o
  -2  29   2        7.73        6.38    152.29 o
  -1  29   2      392.54      508.74    317.70 o
   0  29   2       16.83       -6.34    248.86 o
   1  29   2       36.87      -34.50    145.10 o
   2  29   2       15.63      -42.79    389.91 o
   3  29   2       53.24      176.61    245.33 o
  -1  30   2        8.52      222.25    215.88 o
   0  30   2       10.90       49.03    217.61 o
 -15   0   3      139.12      100.98    129.84 o
 -13   0   3       57.61      106.58    125.73 o
 -11   0   3     2209.11     2256.20    172.25 o
  -9   0   3     4890.45     5618.25    569.88 o
  -7   0   3     4510.22     4924.58    294.70 o
  -5   0   3    29472.79    28210.89    960.68 o
  -3   0   3      557.74      439.41    197.67 o
  -1   0   3    13522.96    13677.33    338.78 o
   1   0   3    86700.62    93946.71   2697.37 o
   3   0   3    20033.79    19606.51    351.45 o
   5   0   3    11109.88    10992.51    269.94 o
   7   0   3      926.87      875.99    120.20 o
   9   0   3     1199.73     1529.27     94.59 o
  11   0   3     4603.86     4401.86    241.36 o
  13   0   3       74.85       15.61    102.24 o
  15   0   3      519.69       93.55    137.31 o
 -16   1   3        3.50      279.72    141.06 o
 -15   1   3      415.25      473.52    122.44 o
 -14   1   3      140.70      155.54     99.93 o
 -13   1   3     1448.03     1609.92    130.36 o
 -12   1   3        0.69       52.42     83.84 o
 -11   1   3      403.65      534.74    133.56 o
 -10   1   3     3114.70     2917.03    254.87 o
  -9   1   3     4645.19     5198.23    555.80 o
  -8   1   3     1163.54     1380.49    153.89 o
  -7   1   3    15459.42    16230.37    432.65 o
  -6   1   3     6172.69     6997.95    201.84 o
  -5   1   3     2678.83     2968.39    126.80 o
  -4   1   3     1204.23     1271.23    104.87 o
  -3   1   3      402.00      555.32     56.96 o
  -2   1   3     2396.76     2698.79    101.78 o
  -1   1   3   119852.26   109071.70   5877.74 o
   0   1   3     2240.90     2241.14     40.71 o
   1   1   3   121438.64   128076.36   2940.84 o
   2   1   3     5612.67     6407.24     94.24 o
   3   1   3      309.59      318.94     31.15 o
   4   1   3     1826.79     1713.35     90.22 o
   5   1   3     4277.25     4402.87     90.14 o
   6   1   3     3233.26     2960.26     86.11 o
   7   1   3     5476.41     6068.21    123.68 o
   8   1   3      363.82      365.45     54.58 o
   9   1   3       82.80       92.55     47.20 o
  10   1   3        3.86       66.33     63.85 o
  11   1   3      876.13      895.32    140.10 o
  12   1   3        2.15       24.95     58.97 o
  13   1   3     1027.36      828.49    178.53 o
  14   1   3        1.45      -27.95     88.32 o
  15   1   3      232.61       22.37    137.09 o
 -16   2   3       36.91      110.80    191.43 o
 -15   2   3      140.79      102.65     85.18 o
 -14   2   3        8.13      122.58     99.16 o
 -13   2   3      115.90      231.52    107.51 o
 -12   2   3     1181.60     1323.75    131.31 o
 -11   2   3       24.56      141.98     92.69 o
 -10   2   3     3399.10     3611.00    274.53 o
  -9   2   3     4212.28     4576.99    229.71 o
  -8   2   3      132.82      189.86     70.67 o
  -7   2   3      137.42      274.61    159.55 o
  -6   2   3    15249.76    15120.99    439.67 o
  -5   2   3     5239.05     5127.55    173.94 o
  -4   2   3     1355.70     1437.04     93.32 o
  -3   2   3     5915.96     5480.97    162.84 o
  -2   2   3     1814.84     2374.99    118.30 o
  -1   2   3     1801.80     2002.84     45.97 o
   0   2   3       79.52      183.74     21.54 o
   1   2   3     3371.03     3394.68     91.55 o
   2   2   3    10638.23    10647.16    218.19 o
   3   2   3     8027.99     7046.17    145.55 o
   4   2   3    17247.22    17638.64    246.08 o
   5   2   3     1555.57     1746.52     53.23 o
   6   2   3       28.73        5.99     40.71 o
   7   2   3      180.94      178.91     47.10 o
   8   2   3      743.73      804.08     82.88 o
   9   2   3     2565.89     2764.74     96.29 o
  10   2   3     1237.74     1441.50     76.10 o
  11   2   3      916.09      834.66     99.40 o
  12   2   3       59.30       71.58     86.40 o
  13   2   3       13.56      -15.86     82.68 o
  14   2   3        2.53       40.86     71.58 o
  15   2   3      250.46      198.45    206.27 o
 -16   3   3       67.63      220.93    126.91 o
 -15   3   3      201.93       84.82     89.89 o
 -14   3   3      485.61      509.17    101.77 o
 -13   3   3      398.55      338.69     95.43 o
 -12   3   3      230.35      254.18     96.11 o
 -11   3   3       30.24       81.80     72.73 o
 -10   3   3     1096.04     1267.90    239.01 o
  -9   3   3     1018.88     1013.83    101.85 o
  -8   3   3     3446.91     3779.11    155.72 o
  -7   3   3     1685.97     1380.31    111.40 o
  -6   3   3    16698.52    17019.62    465.33 o
  -5   3   3     3148.55     3172.19    117.82 o
  -4   3   3     2059.76     1721.23    165.25 o
  -3   3   3     3272.57     2691.45    103.55 o
  -2   3   3     1492.98     1576.67     62.19 o
  -1   3   3    20325.78    21402.22    424.88 o
   0   3   3     8884.08     8988.01    183.96 o
   1   3   3     6317.73     6767.65    127.76 o
   2   3   3     2796.76     2782.89     78.02 o
   3   3   3      595.70      640.79     96.28 o
   4   3   3      281.90      284.45     46.87 o
   5   3   3      915.03     1014.07     50.13 o
   6   3   3     3857.03     4188.61     89.19 o
   7   3   3     8993.35     9304.95    272.43 o
   8   3   3     1869.26     1912.16    124.80 o
   9   3   3       71.08      114.36     55.65 o
  10   3   3       51.63      121.50     68.27 o
  11   3   3      378.55      410.35     72.06 o
  12   3   3      277.63      267.42     76.47 o
  13   3   3      379.01      222.89     73.34 o
  14   3   3      169.01       68.16     98.31 o
  15   3   3       42.27       69.39    173.23 o
 -16   4   3       53.26      307.42    306.46 o
 -15   4   3       19.19       77.63    172.23 o
 -14   4   3        0.03      -81.07     81.07 o
 -13   4   3      431.85      350.81    118.18 o
 -12   4   3     2283.36     2310.98    174.87 o
 -11   4   3     1583.55     1491.20    141.73 o
 -10   4   3     4991.71     4941.41    168.94 o
  -9   4   3      311.06      412.14     56.28 o
  -8   4   3     1913.30     1777.63    136.26 o
  -7   4   3     1046.13     1141.17     73.61 o
  -6   4   3      606.97      514.01     92.37 o
  -5   4   3     6060.58     5616.78    166.46 o
  -4   4   3     2873.08     2669.49    154.03 o
  -3   4   3     3696.47     3857.95    246.74 o
  -2   4   3      171.51      325.50     63.42 o
  -1   4   3     1654.90     1560.62     79.61 o
   0   4   3      562.98      606.55     64.03 o
   1   4   3       17.19       66.93     35.50 o
   2   4   3       20.97       42.65     49.74 o
   3   4   3     5520.87     4880.17    250.73 o
   4   4   3    10751.68    10450.32    159.43 o
   5   4   3      329.17      343.25     71.87 o
   6   4   3      799.79      574.97    111.30 o
   7   4   3      190.86      202.84     44.06 o
   8   4   3     2253.01     2232.41     93.41 o
   9   4   3      109.12      209.43     76.84 o
  10   4   3     3926.46     4340.23    145.60 o
  11   4   3      165.05      251.50     84.12 o
  12   4   3      502.91      458.79     87.11 o
  13   4   3        0.56       10.45     72.59 o
  14   4   3       65.97       30.13    125.82 o
  15   4   3      127.58       94.25    143.41 o
 -16   5   3       63.74      324.91    135.47 o
 -15   5   3        8.50      103.89    174.49 o
 -14   5   3      981.46      783.82    128.88 o
 -13   5   3      153.77      207.20     98.66 o
 -12   5   3     1155.16     1179.22    121.89 o
 -11   5   3       66.92        3.70     71.42 o
 -10   5   3     1010.34      829.25    135.24 o
  -9   5   3      137.98      165.62     64.07 o
  -8   5   3     7265.39     7688.59    196.57 o
  -7   5   3      636.22      599.81     54.14 o
  -6   5   3     9079.99     9343.45    234.45 o
  -5   5   3     1925.15     1879.92    138.82 o
  -4   5   3     1237.98     1142.31     81.12 o
  -3   5   3     3156.45     3070.17    152.24 o
  -2   5   3    12479.76    11392.07    223.67 o
  -1   5   3     1268.25     1277.94     74.04 o
   0   5   3     9962.37     9125.88    175.73 o
   1   5   3    47114.22    48698.96    989.45 o
   2   5   3     1140.09     1193.29     45.59 o
   3   5   3      974.67      923.57     53.94 o
   4   5   3     6414.98     5485.31     88.05 o
   5   5   3     1127.22     1358.60     70.41 o
   6   5   3    19396.27    20719.43    372.19 o
   7   5   3        5.72      -13.00     47.49 o
   8   5   3      720.38      636.75     74.00 o
   9   5   3        0.03       16.82     50.27 o
  10   5   3       33.63       11.27     56.79 o
  11   5   3       90.53      147.87     57.88 o
  12   5   3      778.70      919.91    181.67 o
  13   5   3      161.05      150.98     82.04 o
  14   5   3      377.65      197.35    124.22 o
  15   5   3        4.03       78.00    111.82 o
 -16   6   3      202.78     -117.72    212.25 o
 -15   6   3        1.25      387.35    177.60 o
 -14   6   3       14.86       52.01    113.15 o
 -13   6   3       19.01       10.94     98.63 o
 -12   6   3     2568.86     2651.25    222.48 o
 -11   6   3      238.50      314.34     96.51 o
 -10   6   3     1283.88     1419.36     95.52 o
  -9   6   3      125.95      162.86     64.65 o
  -8   6   3     1488.42     1498.72     81.90 o
  -7   6   3      273.42      395.76     56.10 o
  -6   6   3     2830.19     2669.74    159.26 o
  -5   6   3       45.36       89.59     69.05 o
  -4   6   3    20097.84    19336.12    556.77 o
  -3   6   3      968.31     1156.38    118.76 o
  -2   6   3    19857.61    19561.14    653.30 o
  -1   6   3     2244.74     2583.77    115.18 o
   0   6   3     4588.63     5174.80    218.19 o
   1   6   3      699.69      540.97     89.16 o
   2   6   3    15154.46    13772.77    213.92 o
   3   6   3        7.05       40.54     28.70 o
   4   6   3     2920.89     3181.89     99.44 o
   5   6   3     3433.32     3573.51     74.46 o
   6   6   3       22.90       25.26     38.62 o
   7   6   3        3.35       37.17     58.14 o
   8   6   3     4750.34     4681.86    155.36 o
   9   6   3        0.08        8.58     72.86 o
  10   6   3     2305.74     2289.84    116.81 o
  11   6   3        6.19       71.13     66.05 o
  12   6   3      136.77      103.04     73.73 o
  13   6   3        8.73       26.32     59.16 o
  14   6   3      172.38      116.68    140.07 o
  15   6   3        4.15       79.64    190.25 o
 -16   7   3      121.87       99.41    205.39 o
 -15   7   3       29.79      -13.42    147.98 o
 -14   7   3      692.03     1099.20    267.10 o
 -13   7   3       63.57       18.54    105.86 o
 -12   7   3      443.14      317.62     70.37 o
 -11   7   3       15.84       18.32     71.23 o
 -10   7   3        0.63      -33.05     58.10 o
  -9   7   3      465.92      544.19     65.53 o
  -8   7   3     5160.75     4943.82    290.07 o
  -7   7   3     2202.06     2529.02    146.32 o
  -6   7   3    14352.37    13892.01    446.98 o
  -5   7   3      444.27      926.56    245.73 o
  -4   7   3     1674.71     1502.73    124.57 o
  -3   7   3      553.27      690.50    105.85 o
  -2   7   3    15778.41    15258.75    274.91 o
  -1   7   3     4033.04     4065.79     97.39 o
   0   7   3     3083.33     2735.54     83.99 o
   1   7   3     1383.95     1517.36     93.15 o
   2   7   3     3192.96     3477.22    148.62 o
   3   7   3      718.75      549.02     47.10 o
   4   7   3      784.06      921.93     71.83 o
   5   7   3      480.66      462.95     40.78 o
   6   7   3     9057.28     9364.45    173.23 o
   7   7   3       24.59       86.68     72.11 o
   8   7   3     1982.72     2333.06    110.35 o
   9   7   3       15.06       50.09     63.47 o
  10   7   3      170.44      231.88     50.19 o
  11   7   3      342.43      311.36     60.34 o
  12   7   3      968.85     1094.29    185.32 o
  13   7   3       97.90      121.88     75.99 o
  14   7   3      336.53      147.44    129.32 o
  15   7   3        1.75      121.24    165.59 o
 -16   8   3      160.21      300.63    269.15 o
 -15   8   3       31.57       94.72    205.15 o
 -14   8   3        7.93      242.66    190.44 o
 -13   8   3      185.40      145.55    110.79 o
 -12   8   3      382.70      354.13     62.54 o
 -11   8   3      327.63      476.03     72.23 o
 -10   8   3     2066.92     2109.00    168.17 o
  -9   8   3      998.69     1083.30    143.75 o
  -8   8   3      374.76      339.56     99.94 o
  -7   8   3      113.37      209.91     89.04 o
  -6   8   3      389.74      331.18     77.05 o
  -5   8   3      239.21      274.08    108.10 o
  -4   8   3    12262.11    11839.63    460.98 o
  -3   8   3     1236.23     1193.08    102.22 o
  -2   8   3     3469.64     3822.22    165.49 o
  -1   8   3     2423.28     2172.95    124.71 o
   0   8   3      104.24       67.69     49.90 o
   1   8   3     4592.87     4422.43    149.78 o
   2   8   3     8606.47     8456.60    196.81 o
   3   8   3       85.23       23.70     44.08 o
   4   8   3     2875.44     2864.82     81.93 o
   5   8   3      110.38      117.67     57.96 o
   6   8   3        7.72      161.96     54.61 o
   7   8   3       65.62       68.10     45.51 o
   8   8   3     2483.05     2555.69    236.25 o
   9   8   3      143.13      204.42     75.16 o
  10   8   3     2165.05     2203.39    180.18 o
  11   8   3        1.19       -9.32     68.94 o
  12   8   3      184.35      206.13     80.26 o
  13   8   3       81.86      -18.05    165.70 o
  14   8   3      147.54       54.26    147.56 o
 -15   9   3      181.74       88.07    221.67 o
 -14   9   3      393.95      464.70    177.81 o
 -13   9   3      550.53      699.89    203.87 o
 -12   9   3      367.42      437.15    128.59 o
 -11   9   3      280.20      163.65    111.66 o
 -10   9   3       15.17       11.59     85.44 o
  -9   9   3     1410.40     1389.03    166.31 o
  -8   9   3     1450.11     1578.59    205.42 o
  -7   9   3     3257.81     3525.02    208.96 o
  -6   9   3     2082.26     1750.23    153.70 o
  -5   9   3       15.21      -53.49     74.07 o
  -4   9   3       22.32      -59.92     82.26 o
  -3   9   3     6255.04     5880.15    167.53 o
  -2   9   3      955.17      752.28     71.97 o
  -1   9   3    17838.06    18905.73    437.33 o
   0   9   3     3511.26     3132.76    110.31 o
   1   9   3     6298.79     6340.73    170.85 o
   2   9   3     1825.64     2207.25     99.16 o
   3   9   3      717.33      663.93     43.21 o
   4   9   3     2507.25     2714.94     97.75 o
   5   9   3     3168.78     3221.67    102.41 o
   6   9   3     3246.27     2969.25    104.09 o
   7   9   3     3597.11     3516.93    143.41 o
   8   9   3      651.32      745.76    130.99 o
   9   9   3       18.31       90.29     73.45 o
  10   9   3       15.16      146.09     92.79 o
  11   9   3      389.44      155.11     66.06 o
  12   9   3      667.62      400.65    101.76 o
  13   9   3      375.36      347.29    149.68 o
  14   9   3      326.50      340.06    332.90 o
 -15  10   3       98.84      399.18    356.75 o
 -14  10   3        6.32       96.36    228.85 o
 -13  10   3      135.40       49.83    116.80 o
 -12  10   3       19.56       86.31    121.60 o
 -11  10   3     1755.72     1751.77    180.22 o
 -10  10   3     1286.38     1460.29    144.87 o
  -9  10   3      717.09      712.25    130.44 o
  -8  10   3       38.01      124.98    113.87 o
  -7  10   3     1053.67     1165.09    133.57 o
  -6  10   3     2374.43     2196.87    164.69 o
  -5  10   3     1838.93     1993.36    129.83 o
  -4  10   3     2498.84     2519.00    125.31 o
  -3  10   3     4544.09     3976.78    146.75 o
  -2  10   3     2895.55     2618.79    140.83 o
  -1  10   3     3170.30     3449.39    130.31 o
   0  10   3     2035.70     2062.82    158.03 o
   1  10   3    17082.31    15542.80    374.98 o
   2  10   3     5086.26     5056.17    174.37 o
   3  10   3    16836.13    16818.04    421.46 o
   4  10   3     1159.53     1038.47     65.68 o
   5  10   3     3495.68     3338.77    119.08 o
   6  10   3       58.70      112.65     72.41 o
   7  10   3      220.67      214.98     48.98 o
   8  10   3      115.71      134.29     45.91 o
   9  10   3      716.45      944.23    122.86 o
  10  10   3      613.61      884.78    277.22 o
  11  10   3      908.88      985.59    184.16 o
  12  10   3       27.98      -10.19     83.34 o
  13  10   3        0.21      -52.72    128.54 o
  14  10   3       74.21      323.21    180.34 o
 -15  11   3      176.71      202.65    280.07 o
 -14  11   3      108.31      216.31    265.04 o
 -13  11   3      725.46      238.42    152.93 o
 -12  11   3        0.25      109.84    146.66 o
 -11  11   3      663.81      630.58    150.55 o
 -10  11   3       17.89      101.35    133.28 o
  -9  11   3      195.17      119.28    101.90 o
  -8  11   3      145.27       64.82     93.62 o
  -7  11   3     5283.81     5443.60    250.58 o
  -6  11   3       52.42      150.13     91.63 o
  -5  11   3       40.00       90.59     82.20 o
  -4  11   3      168.07      278.78     82.67 o
  -3  11   3       66.67       86.68     66.44 o
  -2  11   3     2280.42     2592.98    133.79 o
  -1  11   3    21544.34    20408.36    520.90 o
   0  11   3     8713.36     8659.60    250.91 o
   1  11   3     1707.72     1676.05    230.15 o
   2  11   3     4548.29     4103.43    251.19 o
   3  11   3     4044.52     3718.55    167.64 o
   4  11   3        1.09       58.95     54.50 o
   5  11   3     1579.57     1527.07     94.41 o
   6  11   3       26.00      -39.85     39.85 o
   7  11   3     2414.76     2453.97     98.73 o
   8  11   3      189.23       80.31     50.76 o
   9  11   3      436.82      460.77     67.98 o
  10  11   3      203.21      129.25    114.45 o
  11  11   3      287.41      385.48    134.95 o
  12  11   3       78.96      -57.63    130.83 o
  13  11   3      831.50      737.43    249.81 o
  14  11   3       18.55      173.95    204.82 o
 -15  12   3       60.21      430.47    182.53 o
 -14  12   3        9.45      118.88    229.46 o
 -13  12   3      159.53      187.00    137.76 o
 -12  12   3       61.44       10.07    153.85 o
 -11  12   3     1471.56     2214.31    631.93 o
 -10  12   3      132.20      185.47    121.47 o
  -9  12   3     3819.81     3735.83    279.63 o
  -8  12   3       43.68      -33.74     96.66 o
  -7  12   3       70.10       23.49    101.71 o
  -6  12   3       56.40       49.79     85.92 o
  -5  12   3     9167.83     8764.71    329.95 o
  -4  12   3      484.71      392.60     81.69 o
  -3  12   3    15064.82    15700.76    452.80 o
  -2  12   3     1744.16     1687.79    136.43 o
  -1  12   3       92.86       73.54     82.92 o
   0  12   3        0.85      -38.70     61.34 o
   1  12   3     1504.12     1482.57    123.12 o
   2  12   3     1493.86     1438.65    117.71 o
   3  12   3      897.87      990.96     87.11 o
   4  12   3       96.40      113.72     86.80 o
   5  12   3      624.07      796.57    122.83 o
   6  12   3       11.87       25.82     58.90 o
   7  12   3      189.91      176.58     70.47 o
   8  12   3        0.66       86.37     50.27 o
   9  12   3     1992.44     1956.01     98.61 o
  10  12   3        2.05      -61.01     86.66 o
  11  12   3      726.19     1009.65    484.41 o
  12  12   3       37.28       23.98    203.53 o
  13  12   3        8.28      748.60    470.91 o
  14  12   3        3.38      398.82    251.01 o
 -15  13   3      281.70      -47.79    177.72 o
 -14  13   3       41.65      121.08    130.62 o
 -13  13   3      367.09      280.46    159.45 o
 -12  13   3        6.37       88.07    122.51 o
 -11  13   3        1.08      253.40    194.12 o
 -10  13   3      251.36      253.38    151.30 o
  -9  13   3     2374.97     2345.02    222.80 o
  -8  13   3       19.61       74.40    114.16 o
  -7  13   3     3362.18     3352.17    190.33 o
  -6  13   3     1872.57     2154.12    217.14 o
  -5  13   3     2318.14     2283.96    121.38 o
  -4  13   3      661.75      647.51     95.00 o
  -3  13   3      642.01      695.46    102.36 o
  -2  13   3       54.97      -10.72     59.78 o
  -1  13   3    10827.30    11189.20    318.81 o
   0  13   3      454.79      503.99     93.38 o
   1  13   3     2887.73     2712.72    136.48 o
   2  13   3      118.29      110.93     67.01 o
   3  13   3      207.99      420.52    175.01 o
   4  13   3       18.92       73.18     68.80 o
   5  13   3     1612.95     1454.73     95.17 o
   6  13   3       64.16      101.72     78.10 o
   7  13   3     1385.89     1554.06    130.45 o
   8  13   3       10.99       34.31     50.77 o
   9  13   3       27.73      -72.88     75.78 o
  10  13   3        0.08       30.21     56.61 o
  11  13   3       85.40       -0.99    152.25 o
  12  13   3       40.39       -2.25    204.78 o
  13  13   3      422.29      880.47    516.91 o
 -14  14   3       12.67      -81.65    187.46 o
 -13  14   3       46.81       -9.56    146.50 o
 -12  14   3      210.25       16.56    162.61 o
 -11  14   3      574.47      471.47    205.03 o
 -10  14   3     1063.73      827.78    198.13 o
  -9  14   3      197.65      253.14    112.12 o
  -8  14   3      311.67      408.36    158.82 o
  -7  14   3      651.01      926.45    236.44 o
  -6  14   3       55.79       19.29    107.25 o
  -5  14   3     4780.87     4460.90    188.54 o
  -4  14   3     3707.35     3383.93    189.90 o
  -3  14   3     3237.75     4143.68    469.81 o
  -2  14   3     1598.01     1427.94    114.85 o
  -1  14   3       37.46      -16.46     86.05 o
   0  14   3       68.73       76.70    124.67 o
   1  14   3     3871.42     3970.13    207.37 o
   2  14   3      315.96      378.55     75.98 o
   3  14   3     6972.98     6490.17    216.30 o
   4  14   3      483.49      440.77     73.65 o
   5  14   3      760.20     1146.52     95.21 o
   6  14   3        7.76      136.98     72.52 o
   7  14   3      112.42      169.69     61.72 o
   8  14   3      364.20      438.87     97.46 o
   9  14   3     1371.78     1348.61    108.71 o
  10  14   3      343.79      407.54     87.14 o
  11  14   3      631.75      339.70    175.58 o
  12  14   3       26.46      -48.07    261.52 o
  13  14   3       61.01      751.39    318.12 o
 -14  15   3      250.54      334.23    192.36 o
 -13  15   3      199.73      -19.66    131.20 o
 -12  15   3       73.16      101.97    143.42 o
 -11  15   3       30.61      142.70    136.04 o
 -10  15   3        2.31       55.34    140.79 o
  -9  15   3      413.28      363.64    200.20 o
  -8  15   3     1624.73     1247.99    194.19 o
  -7  15   3       52.38      112.74    115.05 o
  -6  15   3     2921.02     3096.01    239.50 o
  -5  15   3      110.12      157.95    106.21 o
  -4  15   3       14.59      -37.01     84.58 o
  -3  15   3       18.64        8.74     90.69 o
  -2  15   3     2165.51     1871.81    123.90 o
  -1  15   3     4405.06     4317.89    175.27 o
   0  15   3     1390.76     1407.03    204.40 o
   1  15   3     1228.38     1457.61    119.79 o
   2  15   3        0.70      -21.63     63.24 o
   3  15   3      351.72      306.66     89.12 o
   4  15   3     1575.96     1469.38    104.08 o
   5  15   3       85.94       24.77     56.40 o
   6  15   3      534.71      617.00    105.92 o
   7  15   3      252.26      199.73     96.89 o
   8  15   3       31.18      -63.86     75.48 o
   9  15   3       99.84      130.77     78.62 o
  10  15   3       43.70       72.70     89.58 o
  11  15   3       90.92      457.52    273.79 o
  12  15   3      386.38      721.75    232.58 o
  13  15   3      321.35      809.94    342.38 o
 -14  16   3        4.77      -13.60    161.11 o
 -13  16   3       14.14       76.69    146.01 o
 -12  16   3      155.80      162.94    190.58 o
 -11  16   3      163.55      199.91    156.60 o
 -10  16   3      904.87     1412.70    428.92 o
  -9  16   3      468.86      302.73    156.78 o
  -8  16   3      300.51      340.69    204.37 o
  -7  16   3      126.04       92.26    110.99 o
  -6  16   3      925.82      834.34    312.32 o
  -5  16   3      582.11      632.64    121.17 o
  -4  16   3     7146.93     6531.98    251.88 o
  -3  16   3      781.83      864.56    130.69 o
  -2  16   3      634.94      709.78    120.65 o
  -1  16   3       98.07       28.59     82.01 o
   0  16   3       99.16       10.86     89.64 o
   1  16   3      510.38      642.94     91.17 o
   2  16   3     2369.31     2345.78    133.54 o
   3  16   3      698.67      782.36    112.08 o
   4  16   3     1593.51     1797.00    130.92 o
   5  16   3       45.28      -41.34     77.49 o
   6  16   3       89.56      104.60     78.97 o
   7  16   3      142.32       95.32     73.91 o
   8  16   3     1943.81     1993.95    186.61 o
   9  16   3      168.36      174.80     87.86 o
  10  16   3      946.39      699.18    101.05 o
  11  16   3      171.56      757.24    307.80 o
  12  16   3        9.30     -197.95    269.61 o
  13  16   3       23.10      507.99    533.36 o
 -13  17   3       47.68      -10.66    159.08 o
 -12  17   3       18.16      -84.59    158.61 o
 -11  17   3       24.03       -1.07    165.65 o
 -10  17   3       27.33      -47.70    137.71 o
  -9  17   3      377.12      290.49    131.45 o
  -8  17   3     1684.02     1670.31    194.53 o
  -7  17   3      564.43      625.03    222.87 o
  -6  17   3     3249.78     3034.89    117.60 o
  -5  17   3      567.47      622.77    126.01 o
  -4  17   3      111.35       83.05     96.33 o
  -3  17   3       63.48       50.52     90.82 o
  -2  17   3     2712.09     2211.17    149.70 o
  -1  17   3       11.74      142.97    124.43 o
   0  17   3     3660.38     3698.32    212.71 o
   1  17   3      109.26       18.95     73.89 o
   2  17   3     1885.49     2196.92    192.50 o
   3  17   3      402.26      336.70     98.92 o
   4  17   3      865.96      954.84    117.66 o
   5  17   3      508.66      928.88    202.77 o
   6  17   3     3710.80     4119.08    181.96 o
   7  17   3      912.98      759.94    130.66 o
   8  17   3      899.84      584.77    121.22 o
   9  17   3       13.50       35.85     85.36 o
  10  17   3        0.20      124.11    108.02 o
  11  17   3       36.64       -9.48    390.89 o
 -13  18   3       10.52      -29.34    194.96 o
 -12  18   3      229.96       -1.63    154.90 o
 -11  18   3        0.55        3.72    137.08 o
 -10  18   3      835.77      708.55    220.56 o
  -9  18   3        1.98       89.58    160.29 o
  -8  18   3       79.96      157.79    140.41 o
  -7  18   3      288.78      367.57    150.27 o
  -6  18   3      469.13      492.65     61.16 o
  -5  18   3      402.19      304.59    158.15 o
  -4  18   3     4321.94     4177.29    215.28 o
  -3  18   3       89.36      140.76    130.16 o
  -2  18   3     1207.99     1464.39    147.22 o
  -1  18   3        8.32      -22.63    112.13 o
   0  18   3      160.58      126.17    104.45 o
   1  18   3        5.60        9.75     82.67 o
   2  18   3     3810.94     4429.86    267.68 o
   3  18   3      485.08      843.93    108.70 o
   4  18   3     1760.27     2236.62    206.70 o
   5  18   3        8.41       -9.52     76.76 o
   6  18   3        6.90      241.79    118.56 o
   7  18   3      108.70      189.11     79.52 o
   8  18   3      850.02      584.88    110.15 o
   9  18   3        0.20      106.97    182.09 o
  10  18   3      611.17      334.33     86.74 o
  11  18   3        2.59      842.28    343.21 o
  12  18   3       39.12      548.14    335.68 o
 -13  19   3       18.35      245.35    473.14 o
 -12  19   3      145.39      138.70    177.49 o
 -11  19   3       14.80     -163.89    164.41 o
 -10  19   3      170.58      312.88    208.26 o
  -9  19   3      151.15       72.32    150.49 o
  -8  19   3     2461.55     2319.58    255.44 o
  -7  19   3      109.82      136.02    160.28 o
  -6  19   3      765.49      748.56     93.58 o
  -5  19   3       99.43       21.92    112.04 o
  -4  19   3      260.98       90.14    106.18 o
  -3  19   3       17.91      -29.34    101.95 o
  -2  19   3     1549.73     1890.73    213.61 o
  -1  19   3      350.78      324.00    112.59 o
   0  19   3     2388.69     2213.89    175.10 o
   1  19   3      509.20      352.35    129.08 o
   2  19   3     1153.40     1239.39    153.52 o
   3  19   3      853.15     1002.74    124.51 o
   4  19   3     1075.48     1137.74    178.39 o
   5  19   3       29.39      -72.25     86.24 o
   6  19   3      778.63      639.25    105.16 o
   7  19   3       19.28      -43.10     91.29 o
   8  19   3      321.63      331.34     97.35 o
   9  19   3        0.39        5.51     77.12 o
  10  19   3       21.71       36.00    140.80 o
  11  19   3        0.58     -223.32    303.90 o
 -12  20   3      295.96      437.64    217.84 o
 -11  20   3       49.18       38.09    165.40 o
 -10  20   3      589.44      586.01    200.26 o
  -9  20   3        0.32      129.85    228.13 o
  -8  20   3        0.58      -10.29    134.42 o
  -7  20   3      266.66      157.23    129.90 o
  -6  20   3     1013.51      948.90    197.04 o
  -5  20   3      747.56      572.30    152.16 o
  -4  20   3     1440.53     1827.66    179.70 o
  -3  20   3      829.32      769.79    155.03 o
  -2  20   3      842.65      870.25    131.37 o
  -1  20   3      122.98      270.81    127.62 o
   0  20   3      819.05      789.03    123.84 o
   1  20   3      296.00      481.91    129.08 o
   2  20   3     1273.37     1257.31    141.68 o
   3  20   3      825.81     1162.84    181.24 o
   4  20   3      407.84      260.03    114.08 o
   5  20   3      117.78      153.04    131.07 o
   6  20   3        0.79       11.59     77.35 o
   7  20   3       56.22       16.34     84.39 o
   8  20   3      163.86      304.73    106.56 o
   9  20   3      218.85      267.23    129.85 o
  10  20   3      349.48     -158.56    215.18 o
  11  20   3       38.17      483.73    347.12 o
 -12  21   3       36.52     -247.30    499.07 o
 -11  21   3        0.88     -107.37    267.47 o
 -10  21   3       94.86       53.77    157.37 o
  -9  21   3      192.96      267.04    155.43 o
  -8  21   3      225.95      255.59    147.55 o
  -7  21   3      312.39      323.69    165.61 o
  -6  21   3      439.69      324.58    124.74 o
  -5  21   3        7.84      250.85    142.73 o
  -4  21   3      124.84      305.43    150.55 o
  -3  21   3      152.64       41.07    124.50 o
  -2  21   3      482.92      529.84    133.85 o
  -1  21   3     1684.78     2038.67    308.38 o
   0  21   3      418.98      530.18    147.13 o
   1  21   3      449.41      491.19    128.13 o
   2  21   3      678.26      992.28    129.70 o
   3  21   3       10.35       98.24    203.00 o
   4  21   3      106.24      261.77    139.11 o
   5  21   3      160.27       27.86     92.12 o
   6  21   3     1804.97     1877.13    175.37 o
   7  21   3      263.23      182.52    101.49 o
   8  21   3      865.86      648.11    175.86 o
   9  21   3       28.10     -180.61    289.06 o
  10  21   3        1.99      610.39    505.70 o
 -11  22   3      257.01      485.54    195.14 o
 -10  22   3       59.66      116.48    158.55 o
  -9  22   3      453.34      573.11    208.74 o
  -8  22   3        1.69      126.25    144.21 o
  -7  22   3        5.68       20.11    139.78 o
  -6  22   3       33.71      168.45     72.47 o
  -5  22   3      676.55      753.24    160.26 o
  -4  22   3      100.13      309.46    149.62 o
  -3  22   3     1967.13     2656.15    322.65 o
  -2  22   3      119.24       85.58    118.61 o
  -1  22   3       47.68     -115.93    138.18 o
   0  22   3       71.60       97.07    135.28 o
   1  22   3      811.93      867.49    152.42 o
   2  22   3      157.74      327.28    128.36 o
   3  22   3     1042.75     1244.06    180.74 o
   4  22   3     1176.33      910.16    160.40 o
   5  22   3      263.12      273.16     99.64 o
   6  22   3      117.10       47.55    106.17 o
   7  22   3      159.72      233.97    164.53 o
   8  22   3       40.71      195.00    112.00 o
   9  22   3      240.75       84.86    214.78 o
  10  22   3      134.38      271.75    204.85 o
 -10  23   3       15.49      278.90    177.47 o
  -9  23   3      179.50      193.99    180.94 o
  -8  23   3        8.26      454.18    190.14 o
  -7  23   3      709.88      805.36    242.79 o
  -6  23   3        5.69       35.31     47.70 o
  -5  23   3       87.51      101.42    142.34 o
  -4  23   3        1.63     -108.81    118.78 o
  -3  23   3       84.70       87.24    141.67 o
  -2  23   3        8.88     -116.84    116.84 o
  -1  23   3     1619.77     1861.74    223.75 o
   0  23   3      136.82      320.49    136.90 o
   1  23   3     1674.30     2108.68    342.52 o
   2  23   3       19.81      322.30    185.14 o
   3  23   3       10.54      -47.62    171.21 o
   4  23   3       29.89      -29.27    256.92 o
   5  23   3      641.39      623.07    129.13 o
   6  23   3       25.55      146.44    115.88 o
   7  23   3      823.00      606.06    144.46 o
   8  23   3       16.98      110.67    161.61 o
   9  23   3       50.60      133.90    374.72 o
 -10  24   3       34.20      448.05    223.10 o
  -9  24   3      219.53      552.51    225.78 o
  -8  24   3        2.31        4.83    166.08 o
  -7  24   3      109.04      546.67    180.75 o
  -6  24   3       20.40       -3.85    159.24 o
  -5  24   3      554.50      644.28    175.62 o
  -4  24   3       27.63       34.87    118.63 o
  -3  24   3      812.16      567.18    163.40 o
  -2  24   3       19.11       26.24    123.93 o
  -1  24   3       15.00      -61.70    264.72 o
   0  24   3        5.57      108.42    128.91 o
   1  24   3      972.48     1098.20    180.27 o
   2  24   3        0.03      -26.21    331.50 o
   3  24   3     1369.12     2049.01    192.54 o
   4  24   3        3.28       37.10    121.47 o
   5  24   3      464.08      430.53    128.63 o
   6  24   3        0.25       -2.42    111.95 o
   7  24   3       56.69       54.57    115.05 o
   8  24   3        0.04       80.70    156.80 o
   9  24   3      212.19     1322.11    780.66 o
  -9  25   3      179.26      462.31    199.96 o
  -8  25   3       30.52       79.35    273.61 o
  -7  25   3      270.74      765.33    329.83 o
  -6  25   3      107.78      452.70    177.98 o
  -5  25   3        3.53      212.86    203.55 o
  -4  25   3       28.61       44.55    153.05 o
  -3  25   3       94.81      143.05    130.81 o
  -2  25   3        0.75       74.95    202.90 o
  -1  25   3      506.48      381.49    185.36 o
   0  25   3       56.57       92.77    172.60 o
   1  25   3      170.90       -6.50    126.83 o
   2  25   3       34.81     -155.32    234.06 o
   3  25   3       98.72      176.47    179.10 o
   4  25   3       20.72     -148.62    194.45 o
   5  25   3      500.25      513.41    169.30 o
   6  25   3       88.89       83.56    128.57 o
   7  25   3      423.39      462.19    184.26 o
   8  25   3       60.77     -126.67    182.37 o
  -8  26   3       61.28      243.28    239.94 o
  -7  26   3        0.02      199.37    217.52 o
  -6  26   3       53.06      282.16    163.38 o
  -5  26   3      368.29      612.36    337.66 o
  -4  26   3      254.91      766.15    187.22 o
  -3  26   3      234.50      257.11    159.59 o
  -2  26   3      139.94      210.68    201.34 o
  -1  26   3        0.07      -44.38    141.01 o
   0  26   3       84.81      -85.04    273.23 o
   1  26   3      286.99      483.25    341.94 o
   2  26   3       67.06       72.74    148.33 o
   3  26   3      306.85      -77.79    228.90 o
   4  26   3       58.39      148.90    158.81 o
   5  26   3       88.70      399.06    192.79 o
   6  26   3        9.10       59.82    122.31 o
   7  26   3       76.00      190.33    148.34 o
  -7  27   3      358.91      516.28    211.85 o
  -6  27   3      305.99      316.28    248.50 o
  -5  27   3      159.04      105.73    150.94 o
  -4  27   3        0.12      -40.32    151.22 o
  -3  27   3       19.23      122.83    218.36 o
  -2  27   3      141.05      143.32    185.01 o
  -1  27   3      267.44      299.72    171.47 o
   0  27   3      108.81      103.75    195.72 o
   1  27   3      209.43      179.27    317.00 o
   2  27   3       63.85      389.36    182.33 o
   3  27   3        8.89        5.59    137.72 o
   4  27   3       84.39       -9.15    230.81 o
   5  27   3      268.86      486.08    213.20 o
   6  27   3      518.55      299.43    208.89 o
  -6  28   3       78.00      319.92    178.07 o
  -5  28   3       87.72      368.28    177.08 o
  -4  28   3      202.10      368.25    241.69 o
  -3  28   3       38.84      277.99    178.22 o
  -2  28   3      116.75      109.53    159.17 o
  -1  28   3        5.85     -194.50    205.30 o
   0  28   3       38.31      375.98    223.14 o
   1  28   3       36.10       78.34    298.05 o
   2  28   3      189.26      487.08    375.00 o
   3  28   3      208.43      269.07    555.25 o
   4  28   3      350.63      996.46    372.21 o
   5  28   3       92.86      102.27    206.43 o
  -4  29   3        0.40      489.82    444.44 o
  -3  29   3       16.61      330.21    190.77 o
  -2  29   3      112.49      440.49    202.20 o
  -1  29   3       16.90      371.25    450.27 o
   0  29   3      240.09     1574.69    322.86 o
   1  29   3       20.76      213.52    169.66 o
   3  29   3       12.21      422.11    394.79 o
 -16   0   4      276.21       92.20    293.86 o
 -14   0   4      185.47      243.85    163.73 o
 -12   0   4      922.76      650.46    235.03 o
 -10   0   4    17432.93    18228.16   1077.87 o
  -8   0   4     5268.95     5215.10    340.70 o
  -6   0   4     1288.06     1347.48    160.87 o
  -4   0   4    23330.86    22391.13    664.48 o
  -2   0   4    23852.30    23929.32    723.76 o
   0   0   4     4850.95     4434.17     96.30 o
   2   0   4    36351.74    38897.16    883.41 o
   4   0   4    27925.27    27407.13    584.71 o
   6   0   4     3199.82     3378.65    160.12 o
   8   0   4      378.33      541.74    118.88 o
  10   0   4     3615.39     3680.84    432.15 o
  12   0   4        8.82       35.09     82.95 o
  14   0   4        9.81       51.42    112.16 o
 -16   1   4       10.23       61.82    121.10 o
 -15   1   4       66.22       80.30    120.71 o
 -14   1   4     1222.33     1203.58    131.09 o
 -13   1   4       44.82       74.30     81.21 o
 -12   1   4     2669.88     3145.34    244.59 o
 -11   1   4      164.30      321.77    130.31 o
 -10   1   4      115.84      209.40    345.58 o
  -9   1   4      308.15      277.25    199.35 o
  -8   1   4     4324.08     4441.37    219.65 o
  -7   1   4     3477.26     3964.95    227.26 o
  -6   1   4     2706.02     2574.01    144.41 o
  -5   1   4     9084.07     8940.38    218.94 o
  -4   1   4     1889.22     1992.65     99.96 o
  -3   1   4     2843.28     3136.29    197.70 o
  -2   1   4     5359.65     5017.46    124.25 o
  -1   1   4     3140.79     2700.87     63.81 o
   0   1   4    28063.93    28521.45    432.56 o
   1   1   4    76097.67    78534.78   1520.80 o
   2   1   4    11149.76    11851.53    234.49 o
   3   1   4     1624.12     1791.41     43.96 o
   4   1   4      421.95      494.36     40.78 o
   5   1   4      743.22      914.83     85.62 o
   6   1   4     9857.70    10723.47    194.55 o
   7   1   4       15.01       68.39     51.40 o
   8   1   4     3936.63     4088.43    119.65 o
   9   1   4      113.96       97.74     47.47 o
  10   1   4      293.22      247.52     54.63 o
  11   1   4        0.34       86.59     70.13 o
  12   1   4      864.75      727.03     96.77 o
  13   1   4        6.11       10.62     70.04 o
  14   1   4      529.75      286.59    105.81 o
  15   1   4       11.79      629.83    298.60 o
 -16   2   4      150.35      199.19    193.28 o
 -15   2   4       37.68      -31.60     94.62 o
 -14   2   4      151.14      189.78    143.44 o
 -13   2   4      107.67      127.84     91.19 o
 -12   2   4      188.75      452.49    106.89 o
 -11   2   4      505.57      547.92    143.44 o
 -10   2   4     6700.79     7306.26    422.87 o
  -9   2   4      399.20      760.18    224.86 o
  -8   2   4     2878.04     2634.45    257.06 o
  -7   2   4      348.39      748.60    153.07 o
  -6   2   4      609.68      620.42    160.82 o
  -5   2   4     1165.53     1330.33    234.90 o
  -4   2   4     1271.34     1500.34    141.48 o
  -3   2   4    14076.84    13112.22    283.85 o
  -2   2   4    22205.32    20078.30    377.56 o
  -1   2   4      993.49     1319.88     48.96 o
   0   2   4        5.71      119.01     32.64 o
   1   2   4     1254.72     1188.42     46.68 o
   2   2   4     7088.08     5735.89    393.47 o
   3   2   4      211.43      232.83     55.96 o
   4   2   4     6785.67     6706.09     89.68 o
   5   2   4     5387.75     6152.11    101.44 o
   6   2   4     3176.03     3208.33    128.88 o
   7   2   4        7.91       42.14     31.71 o
   8   2   4      159.42      277.63     50.01 o
   9   2   4      409.96      326.56     67.04 o
  10   2   4     3033.67     3042.70    121.07 o
  11   2   4       23.66       71.70     76.44 o
  12   2   4      111.32      158.13     80.67 o
  13   2   4       13.28       59.58     56.91 o
  14   2   4       12.65      131.37    128.40 o
  15   2   4       14.90     -198.51    248.70 o
 -16   3   4        0.70       68.25    135.11 o
 -15   3   4       20.28      -49.08    123.69 o
 -14   3   4      292.84      298.73    101.30 o
 -13   3   4      783.49      630.53    133.35 o
 -12   3   4      586.37      684.92     94.66 o
 -11   3   4      306.81      315.36    111.83 o
 -10   3   4       42.51       53.65    110.06 o
  -9   3   4        7.41      -39.03    134.94 o
  -8   3   4     1620.17     1676.08    237.02 o
  -7   3   4     4975.90     4434.11    209.10 o
  -6   3   4    18282.49    17913.82    473.25 o
  -5   3   4        5.69      157.53     69.80 o
  -4   3   4     2661.90     2809.06    126.27 o
  -3   3   4     2590.48     2428.68    116.32 o
  -2   3   4     4628.46     4288.93    108.24 o
  -1   3   4    18864.36    14403.66    241.00 o
   0   3   4       61.41       13.35     32.99 o
   1   3   4    12950.42    12779.94    210.43 o
   2   3   4    11173.06    10580.49    181.41 o
   3   3   4     5229.11     5352.28    163.73 o
   4   3   4      294.38      262.26     64.35 o
   5   3   4     2235.85     2290.66    108.76 o
   6   3   4     5964.23     6451.45    133.68 o
   7   3   4     3470.74     3687.73    118.60 o
   8   3   4     1716.02     1728.48    128.93 o
   9   3   4     1788.28     1692.19     98.37 o
  10   3   4      319.04      347.98     70.17 o
  11   3   4      154.50      152.42     54.76 o
  12   3   4       22.55      -29.13     78.10 o
  13   3   4      274.94      248.23     72.47 o
  14   3   4      204.43       72.62    137.98 o
  15   3   4      179.94      185.37    215.80 o
 -16   4   4      104.02      366.56    294.65 o
 -15   4   4      212.18      254.86    143.03 o
 -14   4   4       21.99      227.13    183.34 o
 -13   4   4       17.36       18.50     98.76 o
 -12   4   4       51.15      -37.26     76.42 o
 -11   4   4      231.84      198.05     83.53 o
 -10   4   4      460.31      653.90    213.88 o
  -9   4   4     2857.42     3076.77    146.03 o
  -8   4   4      304.39      627.48    226.69 o
  -7   4   4     1755.88     2059.99    152.42 o
  -6   4   4        4.90       -5.88     60.05 o
  -5   4   4     3739.37     3624.01    156.23 o
  -4   4   4     5117.70     4477.69    106.98 o
  -3   4   4    22469.42    21980.77    437.69 o
  -2   4   4     2106.16     2460.53     92.49 o
  -1   4   4     4713.97     5081.26    108.74 o
   0   4   4      661.56      385.92     75.59 o
   1   4   4     2859.62     2684.50    203.33 o
   2   4   4     4054.26     3389.79    249.78 o
   3   4   4    12723.57    11375.00    247.66 o
   4   4   4     2253.20     2440.69    175.82 o
   5   4   4     2657.90     2441.51     72.28 o
   6   4   4     1429.44     1406.80     47.98 o
   7   4   4       31.41       -0.54     34.44 o
   8   4   4      228.41      160.16     43.95 o
   9   4   4      834.20      810.78     68.20 o
  10   4   4      542.72      679.49     68.44 o
  11   4   4      365.20      418.83     94.48 o
  12   4   4      994.28      862.99     85.29 o
  13   4   4       29.09      124.68     85.80 o
  14   4   4        2.45        7.00    159.46 o
  15   4   4       77.75      103.79    122.44 o
 -16   5   4       15.65      127.11    168.69 o
 -15   5   4      188.47      322.17    200.33 o
 -14   5   4        8.05      111.88    120.82 o
 -13   5   4     1403.15     1538.45    218.48 o
 -12   5   4      282.22      274.92     93.79 o
 -11   5   4       41.49       24.21     96.74 o
 -10   5   4        9.20      150.37     65.54 o
  -9   5   4      837.64      873.57     72.28 o
  -8   5   4      567.81      568.61     56.68 o
  -7   5   4    14503.03    14315.44    333.91 o
  -6   5   4     1580.03     1464.16    112.36 o
  -5   5   4    34925.64    34273.97    763.99 o
  -4   5   4      738.17      936.56     64.52 o
  -3   5   4     1680.58     1614.45     75.51 o
  -2   5   4       97.78       70.84     63.40 o
  -1   5   4     7435.43     8118.39    147.92 o
   0   5   4      115.27      721.81    204.64 o
   1   5   4    37652.92    37931.79   1050.91 o
   2   5   4     3233.96     3345.55    133.98 o
   3   5   4     4685.81     4315.65    158.11 o
   4   5   4     1519.36     1356.53     92.69 o
   5   5   4       74.59      117.49     47.09 o
   6   5   4      155.74      238.57     44.64 o
   7   5   4     3495.96     3545.47    112.74 o
   8   5   4      539.15      544.44     81.81 o
   9   5   4      604.93      715.94     72.87 o
  10   5   4       48.46       97.06     53.08 o
  11   5   4        0.71       32.33     65.63 o
  12   5   4        0.29       11.89     68.50 o
  13   5   4      319.66      263.66    110.83 o
  14   5   4       83.95      104.66    105.94 o
 -16   6   4        2.40      401.60    236.42 o
 -15   6   4      280.66      686.27    237.59 o
 -14   6   4        4.32       14.27     94.51 o
 -13   6   4       33.62       36.98     85.61 o
 -12   6   4       14.65       20.42     96.46 o
 -11   6   4      793.44     1011.01     97.39 o
 -10   6   4      919.31     1130.93    208.31 o
  -9   6   4     4977.81     5021.83    149.57 o
  -8   6   4      597.60      723.87    118.47 o
  -7   6   4     1699.73     1493.91     96.00 o
  -6   6   4     3735.99     3205.98    129.54 o
  -5   6   4    13904.82    14262.67    557.27 o
  -4   6   4     1315.76     1816.31    186.67 o
  -3   6   4    24240.15    22675.92    471.65 o
  -2   6   4      912.23      846.44     60.11 o
  -1   6   4    12485.37    13151.59    331.84 o
   0   6   4     2217.93     1925.11    117.07 o
   1   6   4     1021.18     1021.96     53.47 o
   2   6   4      863.74      700.79     61.07 o
   3   6   4    10704.05     9319.31    291.53 o
   4   6   4     1971.50     2249.99    128.31 o
   5   6   4     6473.69     6549.61    375.54 o
   6   6   4      948.14     1000.19     69.34 o
   7   6   4       68.03       35.87     29.05 o
   8   6   4        7.14       -0.59     37.82 o
   9   6   4     1902.76     2162.15    141.22 o
  10   6   4        0.85       -3.32     56.69 o
  11   6   4      726.09      592.75     87.74 o
  12   6   4       59.23      108.82     80.44 o
  13   6   4       71.64       83.26    111.91 o
  14   6   4        3.68       -9.23    111.12 o
 -16   7   4       13.49      332.13    174.90 o
 -15   7   4      103.75        6.63    134.39 o
 -14   7   4      114.19      216.47    188.27 o
 -13   7   4     1364.62      863.77    226.24 o
 -12   7   4      392.03      335.01     79.06 o
 -11   7   4      376.26      379.32     92.88 o
 -10   7   4       53.20       36.08     46.82 o
  -9   7   4      342.76      296.30     81.14 o
  -8   7   4     1062.37     1206.49    120.49 o
  -7   7   4     9471.38     9402.43    302.91 o
  -6   7   4       68.03      225.92    100.41 o
  -5   7   4    12984.34    13038.34    389.93 o
  -4   7   4      281.42      371.76     72.11 o
  -3   7   4     3332.64     3061.37    140.33 o
  -2   7   4     1638.74     1800.00    166.60 o
  -1   7   4    17354.13    15628.66    336.15 o
   0   7   4       21.68       29.29     47.59 o
   1   7   4    27762.62    26895.03    506.14 o
   2   7   4      622.00      529.73     63.04 o
   3   7   4      147.54      137.72     27.90 o
   4   7   4       32.85      -14.24     31.25 o
   5   7   4     5235.36     5127.91     97.15 o
   6   7   4      102.51      148.00     43.51 o
   7   7   4     6805.87     7215.53    180.20 o
   8   7   4      251.17      196.29     50.69 o
   9   7   4      256.94      226.00     48.29 o
  10   7   4        0.21      -51.91     79.80 o
  11   7   4      217.72      197.20     64.53 o
  12   7   4        5.60       61.07     59.73 o
  13   7   4      408.43      324.40    188.62 o
  14   7   4        9.03       82.44    147.91 o
 -16   8   4       20.83      214.88    188.36 o
 -15   8   4      343.77      645.11    341.73 o
 -14   8   4        2.15       63.13    174.83 o
 -13   8   4        1.10       58.44    141.09 o
 -12   8   4      209.27      131.62     58.86 o
 -11   8   4      885.12      912.35    170.34 o
 -10   8   4     1871.44     1773.37    151.40 o
  -9   8   4     1333.23     1323.71    165.15 o
  -8   8   4      474.29      624.34    106.85 o
  -7   8   4     1294.81     1298.64    230.45 o
  -6   8   4      306.26      276.00    106.21 o
  -5   8   4     3578.05     3305.77    215.54 o
  -4   8   4       21.20      106.81     65.19 o
  -3   8   4     8899.71     8471.71    188.61 o
  -2   8   4     3553.81     4019.74    124.74 o
  -1   8   4    13770.38    12236.64    738.38 o
   0   8   4      491.03      474.26     63.87 o
   1   8   4     3869.97     3804.03     95.58 o
   2   8   4     1205.96     1259.92    117.10 o
   3   8   4    12923.69    12974.41    244.44 o
   4   8   4     1165.09     1171.65     60.65 o
   5   8   4     6605.56     6358.22    168.62 o
   6   8   4      116.57      126.77     57.00 o
   7   8   4        7.55       -5.91     75.71 o
   8   8   4       54.80       52.33     31.68 o
   9   8   4     1643.53     1642.84     91.15 o
  10   8   4      674.25      901.03    160.53 o
  11   8   4     1261.78     1350.18    156.65 o
  12   8   4      184.19      113.52    111.25 o
  13   8   4      112.69       61.09    127.17 o
  14   8   4       16.48      -93.59    158.37 o
 -15   9   4      116.34      282.83    212.22 o
 -14   9   4      201.34      127.33    234.72 o
 -13   9   4      193.36      231.36    120.52 o
 -12   9   4      831.34      868.37    157.82 o
 -11   9   4      362.77      384.59    116.66 o
 -10   9   4       28.10      -12.43     86.37 o
  -9   9   4      194.73       82.68     79.94 o
  -8   9   4     1890.94     2015.29    211.52 o
  -7   9   4     1775.56     1756.06    147.02 o
  -6   9   4     5848.07     5877.43    241.76 o
  -5   9   4     5481.29     5178.40    233.18 o
  -4   9   4     3134.35     3268.17    126.12 o
  -3   9   4     1918.59     1869.46    113.20 o
  -2   9   4       27.50       20.37     45.25 o
  -1   9   4     9620.67     8485.78    179.20 o
   0   9   4     2376.58     2327.78     82.04 o
   1   9   4     2687.50     2741.60    103.89 o
   2   9   4     2912.28     2549.68     91.71 o
   3   9   4       67.23       15.40     51.11 o
   4   9   4      781.35      806.58     81.59 o
   5   9   4       23.07       22.86     37.08 o
   6   9   4      659.46      579.96     92.21 o
   7   9   4     2193.52     2389.48    101.81 o
   8   9   4      449.88      521.89     69.44 o
   9   9   4      220.44      137.67     55.54 o
  10   9   4      202.81      121.60     41.78 o
  11   9   4        1.69       39.71     59.66 o
  12   9   4       71.60      127.78    245.35 o
  13   9   4      211.39      215.27    158.59 o
  14   9   4      158.31       -8.50    175.11 o
 -15  10   4       26.87      342.37    231.39 o
 -14  10   4       88.17      264.93    207.69 o
 -13  10   4       15.76        9.17    150.37 o
 -12  10   4      248.42      205.96    139.80 o
 -11  10   4      364.37      195.66    145.63 o
 -10  10   4     1431.69     1555.81    169.49 o
  -9  10   4      722.72      730.72    154.86 o
  -8  10   4     1062.38     1130.75    135.71 o
  -7  10   4      206.48      386.32    152.09 o
  -6  10   4        3.46      -32.58     74.97 o
  -5  10   4     3322.91     3052.17    167.57 o
  -4  10   4     7087.11     6558.02    136.43 o
  -3  10   4     2907.92     2604.02    101.62 o
  -2  10   4    14360.17    14152.32    288.11 o
  -1  10   4     5464.93     5285.88    144.25 o
   0  10   4      744.34      911.27     76.66 o
   1  10   4    11304.89    10133.92    264.03 o
   2  10   4    16255.22    14991.76    370.78 o
   3  10   4     1236.86     1347.86     60.57 o
   4  10   4    11081.95    11769.67    220.28 o
   5  10   4      319.73      369.66     47.52 o
   6  10   4     2236.94     2346.70    115.35 o
   7  10   4       44.81        2.64     41.28 o
   8  10   4      238.07      237.26     71.49 o
   9  10   4      595.38      531.26     86.89 o
  10  10   4     1879.98     1666.32    269.21 o
  11  10   4      517.89      354.70     75.19 o
  12  10   4     1088.95      681.13    398.69 o
  13  10   4      120.76      141.23    158.73 o
  14  10   4        3.97      289.79    204.31 o
 -15  11   4       10.16      477.86    296.83 o
 -14  11   4      275.95      284.92    153.97 o
 -13  11   4       32.35      110.94    135.04 o
 -12  11   4     1157.74     1148.88    164.17 o
 -11  11   4      607.04      709.41    126.01 o
 -10  11   4        0.12       87.93    113.77 o
  -9  11   4       28.74       64.20    106.83 o
  -8  11   4     2970.04     3151.40    186.16 o
  -7  11   4       56.79      -12.62    127.08 o
  -6  11   4     4741.38     4485.42    200.76 o
  -5  11   4      177.82      760.14    311.39 o
  -4  11   4      582.21      636.64     68.57 o
  -3  11   4      354.42      622.15    136.63 o
  -2  11   4     1738.34     1688.18    161.79 o
  -1  11   4      704.01      854.34     97.43 o
   0  11   4    16202.70    15956.07    611.85 o
   1  11   4      782.58     1024.07    102.29 o
   2  11   4    10591.53    12151.64    326.71 o
   3  11   4      536.16      563.65     69.43 o
   4  11   4      228.42      299.48     59.57 o
   5  11   4      274.18      242.43     53.52 o
   6  11   4     1808.43     2072.35    108.20 o
   7  11   4      359.72      355.98     60.12 o
   8  11   4     1489.38     1637.67    111.38 o
   9  11   4        1.88        2.22     65.50 o
  10  11   4      136.36       97.62     43.14 o
  11  11   4       34.85       -5.27     57.17 o
  12  11   4      233.25      255.58    172.06 o
  13  11   4       77.95      -31.51    206.88 o
  14  11   4      324.59      529.21    479.27 o
 -15  12   4        1.86      380.33    336.78 o
 -14  12   4      105.38       12.94    142.12 o
 -13  12   4        6.47      205.29    137.25 o
 -12  12   4      284.20      251.25    145.31 o
 -11  12   4        4.61       38.43    109.42 o
 -10  12   4     1649.91     1680.31    220.72 o
  -9  12   4      297.42      231.54    179.86 o
  -8  12   4      307.04      628.23    194.22 o
  -7  12   4       32.51       69.07     87.52 o
  -6  12   4      286.70      345.14    136.82 o
  -5  12   4        1.63       75.33    107.99 o
  -4  12   4     4726.69     4733.80    221.31 o
  -3  12   4       24.86       38.80     49.71 o
  -2  12   4     7918.08     8316.06    247.71 o
  -1  12   4       90.52       77.32     87.74 o
   0  12   4     2167.24     2048.54    116.67 o
   1  12   4      521.48      699.45     91.41 o
   2  12   4     7849.37     7057.82    218.26 o
   3  12   4     1055.50      949.41    182.70 o
   4  12   4     4057.85     4004.29    133.09 o
   5  12   4      229.06      207.07     59.28 o
   6  12   4      304.08      298.02     44.63 o
   7  12   4      161.51      144.05     99.87 o
   8  12   4      991.36      888.16    102.59 o
   9  12   4        5.40       39.90     69.23 o
  10  12   4      864.39      783.19    122.34 o
  11  12   4       26.65     -170.35    204.64 o
  12  12   4      313.20      282.93    179.69 o
  13  12   4        3.33     -252.32    252.32 o
 -15  13   4        3.95      221.94    204.31 o
 -14  13   4      348.64      385.69    250.71 o
 -13  13   4       49.42       -8.45    157.49 o
 -12  13   4      292.16      245.40    153.70 o
 -11  13   4      215.59       71.97    160.51 o
 -10  13   4        0.78      138.79    112.32 o
  -9  13   4      127.04       56.12    100.85 o
  -8  13   4      531.22      466.60    131.34 o
  -7  13   4      628.79      540.07    114.51 o
  -6  13   4     7051.32     7237.83    425.47 o
  -5  13   4       65.47      225.11     92.76 o
  -4  13   4     2127.45     2170.86     92.31 o
  -3  13   4      218.22      136.25     58.79 o
  -2  13   4     5855.97     5603.24    244.98 o
  -1  13   4      375.24      316.51    120.12 o
   0  13   4     5798.79     6077.76    214.13 o
   1  13   4     1976.46     1873.32    155.21 o
   2  13   4     1976.59     2138.25    204.19 o
   3  13   4       19.74      -38.59     71.64 o
   4  13   4      623.79      557.39     62.08 o
   5  13   4       19.93       14.05     45.85 o
   6  13   4     2840.10     2928.29    139.50 o
   7  13   4      208.23      134.83     49.21 o
   8  13   4      750.07      791.29     88.90 o
   9  13   4        0.56        9.68     70.92 o
  10  13   4      149.52      173.97     93.61 o
  11  13   4       42.75     -195.44    221.37 o
  12  13   4      242.42      540.01    253.30 o
  13  13   4       60.56      406.78    452.78 o
 -14  14   4       86.89      222.05    147.56 o
 -13  14   4        0.25      151.82    137.88 o
 -12  14   4       45.51      -45.66    123.09 o
 -11  14   4      310.60      301.55    150.89 o
 -10  14   4     1470.65     1522.52    277.27 o
  -9  14   4       73.39      119.34    207.29 o
  -8  14   4     1629.55     1782.14    218.05 o
  -7  14   4      537.11      548.06    161.09 o
  -6  14   4       45.33      449.63    109.48 o
  -5  14   4      609.19      551.33    104.99 o
  -4  14   4     3842.30     3555.81    137.53 o
  -3  14   4      732.63      873.23    137.35 o
  -2  14   4     2311.72     2603.21    148.70 o
  -1  14   4     1105.40     1301.01    121.21 o
   0  14   4       36.34       70.84     78.26 o
   1  14   4        0.42       36.21     70.09 o
   2  14   4      454.89      286.66     99.34 o
   3  14   4      619.26      444.71     97.35 o
   4  14   4     1729.47     1811.33     91.72 o
   5  14   4      289.01      388.74     73.69 o
   6  14   4      248.12      368.32     78.41 o
   7  14   4      248.89      281.20     62.62 o
   8  14   4       97.38       54.17     66.79 o
   9  14   4      350.13      318.30     60.76 o
  10  14   4      386.72      318.69    115.40 o
  11  14   4       82.57      153.34    376.95 o
  12  14   4      207.15      915.88    512.17 o
  13  14   4        1.84      -21.75    386.98 o
 -14  15   4      187.93       -2.92    149.24 o
 -13  15   4      126.60       66.88    184.25 o
 -12  15   4      564.32      414.72    178.04 o
 -11  15   4      175.58      200.66    153.33 o
 -10  15   4      159.18      -79.72    136.85 o
  -9  15   4      376.34      365.10    175.70 o
  -8  15   4      129.43      151.41    126.55 o
  -7  15   4     1347.09     1863.89    286.14 o
  -6  15   4      341.79      405.43    146.43 o
  -5  15   4     1508.11     1576.47     82.22 o
  -4  15   4       93.57      -28.37     62.39 o
  -3  15   4     1014.85      811.20    139.13 o
  -2  15   4     1155.37     1315.76    149.29 o
  -1  15   4     1811.96     1870.56    160.60 o
   0  15   4     4893.33     6270.06    861.05 o
   1  15   4     3338.71     3796.58    418.60 o
   2  15   4     4633.89     4361.34    206.98 o
   3  15   4      124.25       80.59     87.99 o
   4  15   4      196.47      159.85     68.08 o
   5  15   4        0.88        4.16     55.68 o
   6  15   4      639.03      657.43     86.89 o
   7  15   4      823.39      753.99     94.86 o
   8  15   4      406.49      389.80     80.85 o
   9  15   4       91.08       64.88     65.05 o
  10  15   4       63.65       24.72     81.56 o
  11  15   4       49.75       86.48    222.99 o
  12  15   4      172.09      530.29    475.09 o
  13  15   4       55.48      244.79    276.58 o
 -14  16   4       93.89      247.63    225.78 o
 -13  16   4       11.30       34.61    158.84 o
 -12  16   4        1.96      -32.35    219.43 o
 -11  16   4      145.75      110.02    180.47 o
 -10  16   4      453.51      359.62    154.88 o
  -9  16   4      407.82      214.37    345.86 o
  -8  16   4      161.36      385.86    202.93 o
  -7  16   4      497.10      616.48    174.36 o
  -6  16   4      231.01      154.05    110.61 o
  -5  16   4     3000.28     2717.74    118.23 o
  -4  16   4      700.82      687.63     91.36 o
  -3  16   4     5844.01     6054.83    337.20 o
  -2  16   4      861.61     1023.49    118.52 o
  -1  16   4     3562.76     3539.43    179.27 o
   0  16   4      206.86      179.22    106.10 o
   1  16   4      589.68      852.96    125.28 o
   2  16   4       86.73      232.85    114.17 o
   3  16   4     2141.43     2104.78    172.24 o
   4  16   4      634.33      445.35     97.09 o
   5  16   4     3218.60     3633.87    158.56 o
   6  16   4      377.29      423.97     97.49 o
   7  16   4        1.95       11.32     65.09 o
   8  16   4       79.47      -30.01     67.41 o
   9  16   4      626.97      508.93    101.28 o
  10  16   4      111.60      -86.24    111.49 o
  11  16   4      304.13      688.10    232.26 o
  12  16   4       16.04     1499.43    399.81 o
 -13  17   4      217.03      131.39    142.53 o
 -12  17   4       18.88       71.11    140.44 o
 -11  17   4      264.41      195.42    143.02 o
 -10  17   4       13.95       32.04    121.98 o
  -9  17   4        2.10       68.98    141.15 o
  -8  17   4        8.26      157.64    122.39 o
  -7  17   4      721.97      780.30    163.19 o
  -6  17   4      673.09      691.07    230.34 o
  -5  17   4     6363.56     5967.21    190.83 o
  -4  17   4      698.68      818.35    130.26 o
  -3  17   4      480.23      452.60    112.76 o
  -2  17   4      453.51      579.70    116.26 o
  -1  17   4     2070.23     2095.24    204.31 o
   0  17   4      289.71      347.49    131.50 o
   1  17   4     3992.15     4421.29    218.68 o
   2  17   4      434.52      565.97    111.99 o
   3  17   4       29.97      -15.08     89.42 o
   4  17   4       60.61       81.85     90.49 o
   5  17   4      434.16      549.30     98.76 o
   6  17   4      579.83      655.44    129.29 o
   7  17   4     2661.84     2996.60    272.26 o
   8  17   4      152.16       64.45    101.11 o
   9  17   4      497.10      361.20     96.82 o
  10  17   4        0.16      294.19    160.63 o
  11  17   4       84.47      173.54    196.88 o
  12  17   4       36.94     -199.63    283.55 o
 -13  18   4        0.41      261.37    359.93 o
 -12  18   4        0.00      -55.48    163.31 o
 -11  18   4      398.68        0.61    145.97 o
 -10  18   4       17.77      147.53    188.66 o
  -9  18   4     1918.08     2113.14    251.64 o
  -8  18   4      139.55      392.68    188.54 o
  -7  18   4      975.16      961.16    211.01 o
  -6  18   4       18.67      -73.66    127.99 o
  -5  18   4     1242.93     1157.25    125.37 o
  -4  18   4      180.17      226.19    114.34 o
  -3  18   4     4030.73     4264.52    215.15 o
  -2  18   4       20.85       63.43    107.66 o
  -1  18   4     1525.54     1791.81    163.98 o
   0  18   4      726.12      613.94    130.17 o
   1  18   4       14.81      -29.51     78.15 o
   2  18   4        5.10     -110.72    110.72 o
   3  18   4      737.38     1884.19    780.66 o
   4  18   4       14.74       70.66     93.11 o
   5  18   4     1171.36     1273.69    161.94 o
   6  18   4        0.02      -41.11     72.74 o
   7  18   4        6.18        9.57     92.69 o
   8  18   4        1.22       99.81     83.12 o
   9  18   4      481.94      447.91    180.96 o
  10  18   4       32.84     -186.03    186.03 o
  11  18   4      473.87      200.45    262.91 o
 -13  19   4      300.29      716.26    348.79 o
 -12  19   4       15.70      695.18    259.54 o
 -11  19   4      176.16      -17.34    181.93 o
 -10  19   4        0.15      148.00    187.81 o
  -9  19   4      209.52      231.55    240.72 o
  -8  19   4      260.70      638.71    253.52 o
  -7  19   4     1644.27     1906.73    205.08 o
  -6  19   4        6.81      -83.44    107.21 o
  -5  19   4      334.15      374.06     85.14 o
  -4  19   4      193.41      177.80    102.65 o
  -3  19   4        0.77        2.01    111.13 o
  -2  19   4       34.38       38.79     98.15 o
  -1  19   4     2715.70     2537.61    184.07 o
   0  19   4      950.21     1215.53    177.08 o
   1  19   4     3168.91     3421.54    188.99 o
   2  19   4      653.05      520.79    136.86 o
   3  19   4       74.87       28.57     78.77 o
   4  19   4      166.59       -2.54    103.25 o
   5  19   4       77.58      102.48     94.39 o
   6  19   4       38.16       46.70     87.01 o
   7  19   4      522.93      534.68    112.05 o
   8  19   4        0.20      -25.31     83.98 o
   9  19   4      173.25       57.77    124.15 o
  10  19   4        7.95       64.81    183.51 o
  11  19   4       60.38      989.49    632.61 o
 -12  20   4       44.53       -8.98    240.86 o
 -11  20   4      344.33      467.07    244.56 o
 -10  20   4      112.74      232.70    183.25 o
  -9  20   4      906.13      882.00    189.89 o
  -8  20   4      369.88      927.19    202.39 o
  -7  20   4       25.44       37.07    122.17 o
  -6  20   4       32.40       21.98     39.16 o
  -5  20   4     1765.30     1446.80    126.80 o
  -4  20   4      716.50      567.64    138.76 o
  -3  20   4     1934.33     2095.87    170.95 o
  -2  20   4      831.97      693.00    203.25 o
  -1  20   4       86.98      117.75    147.18 o
   0  20   4       23.50      218.34    127.62 o
   1  20   4      627.53      898.32    226.79 o
   2  20   4       55.51      -44.34    133.01 o
   3  20   4     1529.46     1939.16    170.59 o
   4  20   4      167.44      143.65    100.17 o
   5  20   4      551.02      667.25    132.05 o
   6  20   4       73.17      221.41    108.63 o
   7  20   4       26.62       39.44     77.43 o
   8  20   4        5.01        4.58     96.50 o
   9  20   4      166.27      176.06    180.76 o
  10  20   4       36.54     -275.32    275.32 o
  11  20   4      239.83      128.53    314.22 o
 -12  21   4       91.65      -98.70    289.40 o
 -11  21   4       85.29      159.38    166.81 o
 -10  21   4        0.03      -28.49    168.97 o
  -9  21   4        0.15     -136.88    192.20 o
  -8  21   4      332.48      225.79    165.78 o
  -7  21   4      899.70      932.20    181.54 o
  -6  21   4      691.89      430.97    103.19 o
  -5  21   4      672.92      654.52    111.97 o
  -4  21   4      118.23       17.54    138.19 o
  -3  21   4      185.67      136.19    118.64 o
  -2  21   4      337.60      517.82    187.53 o
  -1  21   4      659.93      637.09    155.59 o
   0  21   4     1475.69     1744.82    179.17 o
   1  21   4      239.88      481.63    148.68 o
   2  21   4      784.49     1062.95    168.17 o
   3  21   4        3.51      -20.67    103.01 o
   4  21   4       71.33       17.07    110.75 o
   5  21   4      600.02      462.28    167.53 o
   6  21   4      317.29      289.48    116.65 o
   7  21   4     1020.03      895.93    150.19 o
   8  21   4      287.77      316.24    145.78 o
   9  21   4      163.69       25.21    144.45 o
  10  21   4       10.04      489.16    371.79 o
 -11  22   4       27.05      312.61    229.39 o
 -10  22   4      381.24      585.50    215.79 o
  -9  22   4      253.00      433.83    179.38 o
  -8  22   4      154.39       99.28    256.30 o
  -7  22   4      351.75      367.38    180.43 o
  -6  22   4       73.36       80.43     50.96 o
  -5  22   4       22.09       49.22     93.49 o
  -4  22   4     1000.83      903.97    154.96 o
  -3  22   4      295.09      195.13    127.36 o
  -2  22   4      817.05      894.18    172.54 o
  -1  22   4        4.21      -28.40    115.95 o
   0  22   4        4.94       49.36    102.43 o
   1  22   4       94.88      207.80    219.40 o
   2  22   4      813.51      808.39    150.25 o
   3  22   4      438.24      454.07    159.77 o
   4  22   4      889.56     1091.66    185.39 o
   5  22   4       49.04      -41.36     98.82 o
   6  22   4      175.71      242.77    101.74 o
   7  22   4        1.13      127.90    112.12 o
   8  22   4        0.99      180.07    128.91 o
   9  22   4       48.70      162.53    247.23 o
 -10  23   4       76.52      -68.90    167.38 o
  -9  23   4        0.01      576.02    216.63 o
  -8  23   4      256.29      378.96    175.67 o
  -7  23   4      349.37      346.91    192.37 o
  -6  23   4      595.16      365.22    241.82 o
  -5  23   4        0.13       64.71     97.86 o
  -4  23   4      220.33      229.91    158.63 o
  -3  23   4       10.01       43.28    114.67 o
  -2  23   4      144.34      104.84    138.24 o
  -1  23   4       61.88       -3.80    136.35 o
   0  23   4     1969.93     2055.32    213.10 o
   1  23   4        9.59       63.38    138.70 o
   2  23   4     1672.76     2194.74    285.88 o
   3  23   4       77.17       87.24    166.17 o
   4  23   4       48.41      236.65    130.73 o
   5  23   4       31.02       77.83    124.89 o
   6  23   4      528.29      722.41    131.87 o
   7  23   4       55.67      -37.74    116.37 o
   8  23   4      395.36      513.81    180.33 o
   9  23   4       56.55      218.39    264.20 o
 -10  24   4      305.70      126.96    181.44 o
  -9  24   4        8.41      286.01    292.25 o
  -8  24   4      293.87      554.19    211.74 o
  -7  24   4       71.53      273.03    211.58 o
  -6  24   4        0.18     -213.17    233.12 o
  -5  24   4       18.66      192.00    144.05 o
  -4  24   4      491.21      699.78    183.70 o
  -3  24   4       12.97      -25.84    225.95 o
  -2  24   4      828.42      614.23    179.81 o
  -1  24   4       36.82     -135.96    135.96 o
   0  24   4       15.28      -57.32    125.50 o
   1  24   4       46.25     -151.39    352.97 o
   2  24   4      483.34      547.22    181.31 o
   3  24   4      124.26      120.88    177.18 o
   4  24   4      775.63      860.52    150.15 o
   5  24   4        4.30      -91.83    137.57 o
   6  24   4      112.83      185.85    127.37 o
   7  24   4        2.78      345.65    178.93 o
   8  24   4        1.00      -70.41    182.07 o
  -9  25   4        4.47      263.96    520.85 o
  -8  25   4      396.27      611.34    233.09 o
  -7  25   4       99.00       36.74    156.91 o
  -6  25   4      574.95      877.73    320.88 o
  -5  25   4       37.09      104.90    112.15 o
  -4  25   4       75.71       97.37     93.48 o
  -3  25   4       37.72      -38.08    175.53 o
  -2  25   4       68.72      307.59    264.43 o
  -1  25   4        2.09     -176.02    176.02 o
   0  25   4      372.56      249.26    151.18 o
   1  25   4       38.95       11.64    123.45 o
   2  25   4      146.27      331.30    331.50 o
   3  25   4      137.81      -72.46    159.71 o
   4  25   4        7.61      -60.96    148.21 o
   5  25   4        5.54      277.18    184.10 o
   6  25   4      418.07      500.94    151.71 o
   7  25   4       82.15      261.17    166.13 o
  -8  26   4       36.85      179.78    254.20 o
  -7  26   4       21.04      -37.64    273.51 o
  -6  26   4       51.10      351.19    230.55 o
  -5  26   4      208.23       46.66    138.56 o
  -4  26   4      405.84      321.29    125.32 o
  -3  26   4      309.08      451.12    206.42 o
  -2  26   4      316.67      585.76    178.80 o
  -1  26   4       86.64       67.50    161.64 o
   0  26   4       48.25      144.28    150.07 o
   1  26   4       13.44      -10.92    118.81 o
   2  26   4      121.82     -240.61    242.84 o
   3  26   4      149.60      187.98    160.43 o
   4  26   4      355.98      226.26    146.64 o
   5  26   4      118.35      287.52    160.14 o
   6  26   4       47.88       26.44    108.96 o
  -7  27   4      305.14      197.73    189.59 o
  -6  27   4      237.41      354.12    198.75 o
  -5  27   4      253.71      728.48    232.36 o
  -4  27   4       59.89      -16.56    128.20 o
  -3  27   4       35.77      -73.55    197.36 o
  -2  27   4      116.58        9.05    146.53 o
  -1  27   4       78.39      199.51    162.87 o
   0  27   4      315.90     -111.68    334.53 o
   1  27   4       91.75      237.54    147.16 o
   2  27   4       79.62      523.57    207.77 o
   3  27   4       19.47      133.83    195.76 o
   4  27   4       16.63      171.14    197.51 o
   5  27   4       96.64      128.52    190.54 o
  -6  28   4        1.21      112.92    532.24 o
  -5  28   4       86.30       -4.03    261.58 o
  -4  28   4      139.36      193.96    190.40 o
  -3  28   4      299.32      200.67    137.74 o
  -2  28   4      129.40       91.54    147.15 o
  -1  28   4       40.13     -118.88    176.73 o
   0  28   4        0.02      207.89    186.73 o
   1  28   4       30.99     -292.47    456.13 o
   2  28   4       31.80      -47.28    183.44 o
   3  28   4      202.21      -17.29    257.62 o
   4  28   4      202.32      542.00    269.70 o
  -4  29   4       14.65     -409.57    603.62 o
  -3  29   4        1.10      154.66    125.37 o
  -2  29   4       53.09      367.82    249.02 o
  -1  29   4      194.96      468.47    238.69 o
   0  29   4       48.71      -18.60    143.38 o
   2  29   4        0.55      127.33    186.41 o
 -15   0   5      460.04      283.24    161.28 o
 -13   0   5      288.52      409.29    385.03 o
 -11   0   5      869.89      956.87    247.58 o
  -7   0   5     4789.12     5238.79    330.94 o
  -5   0   5     2409.40     2184.91    337.36 o
  -3   0   5    23990.03    25825.18   1123.73 o
  -1   0   5    26500.50    23230.07    519.26 o
   1   0   5      481.39      542.24     54.60 o
   3   0   5    22951.27    23626.50    478.10 o
   5   0   5     6667.25     6376.10    163.10 o
   7   0   5      136.59      102.38     63.77 o
   9   0   5      226.13      189.32     85.78 o
  11   0   5     1145.80     1601.30    154.60 o
  13   0   5      228.91      123.97     98.19 o
 -16   1   5       23.59       56.22    147.41 o
 -15   1   5       15.07       56.21     96.30 o
 -14   1   5      201.35      135.25     88.29 o
 -13   1   5     1285.01     1678.17    223.11 o
 -12   1   5       36.58      279.55    240.16 o
 -11   1   5     2614.07     2636.45    275.15 o
 -10   1   5      431.17      447.76    195.44 o
  -9   1   5       58.07      199.91    160.04 o
  -8   1   5      739.26     1133.35    190.70 o
  -7   1   5     5700.31     5660.78    242.63 o
  -6   1   5     2208.09     2399.64    147.51 o
  -5   1   5    18739.16    18021.44    451.74 o
  -4   1   5      375.24      677.30     75.82 o
  -3   1   5     6310.38     5845.19    150.02 o
  -2   1   5      198.11      329.78     45.61 o
  -1   1   5     4669.60     4163.93     90.29 o
   0   1   5    19010.83    17987.49    276.92 o
   1   1   5    16235.31    18178.45    258.98 o
   2   1   5     1310.62     1481.44     67.39 o
   3   1   5    17685.09    18861.18    260.74 o
   4   1   5      296.95      388.09     32.98 o
   5   1   5      451.01      512.08     44.85 o
   6   1   5      306.82      285.06     49.36 o
   7   1   5     1253.03     1240.68    104.22 o
   8   1   5      438.73      644.05    160.10 o
   9   1   5     4276.94     4354.89    147.53 o
  10   1   5      323.12      419.40     66.49 o
  11   1   5        4.97      -38.78     56.43 o
  12   1   5        0.34       22.29     64.14 o
  13   1   5      303.98      318.41    139.71 o
  14   1   5        0.22       90.68    280.97 o
 -16   2   5       48.55      289.62    174.33 o
 -15   2   5      169.61      298.73    132.47 o
 -14   2   5      140.78       21.08     93.84 o
 -13   2   5      407.29      345.72    128.34 o
 -12   2   5        0.76      178.03    198.43 o
 -11   2   5      398.61      306.49    168.31 o
 -10   2   5      394.46      512.47    142.62 o
  -9   2   5     1656.70     1932.86    173.24 o
  -8   2   5     3128.24     3420.00    200.44 o
  -7   2   5     2370.70     2208.75    419.05 o
  -6   2   5       40.41      134.70     77.08 o
  -5   2   5     3235.47     3381.89    202.82 o
  -4   2   5     1043.35     1211.61    119.76 o
  -3   2   5    25810.19    25286.04    566.44 o
  -2   2   5     4102.81     3673.76    248.98 o
  -1   2   5    24082.31    22827.52    371.71 o
   0   2   5     5517.69     5463.06    101.15 o
   1   2   5     4031.82     3847.41     79.75 o
   2   2   5       38.61       69.76     19.87 o
   3   2   5    12097.42    10621.72    561.18 o
   4   2   5     1286.64     1071.24     64.43 o
   5   2   5    17525.48    18397.84    274.69 o
   6   2   5     4930.55     5329.65    109.31 o
   7   2   5     1425.65     1619.37     69.56 o
   8   2   5       48.62      -52.36     52.36 o
   9   2   5      219.28      311.84     47.87 o
  10   2   5      371.85      326.92     62.10 o
  11   2   5      472.33      382.67     71.37 o
  12   2   5       42.07       34.11     61.21 o
  13   2   5       91.77      160.47    127.49 o
  14   2   5       48.70       99.26    228.34 o
 -16   3   5        1.88       43.84    143.94 o
 -15   3   5        1.71      124.22    141.17 o
 -14   3   5      160.72      202.38    115.34 o
 -13   3   5      298.56      461.75    167.85 o
 -12   3   5      447.83      477.74    101.85 o
 -11   3   5      275.66      275.05     82.42 o
 -10   3   5     1348.76     1315.69    240.61 o
  -9   3   5        5.91      -97.73    123.30 o
  -8   3   5      853.57     1300.92    209.11 o
  -7   3   5     2473.85     2395.17    242.01 o
  -6   3   5     3249.04     3192.58    796.83 o
  -5   3   5     3164.06     3591.82    217.34 o
  -4   3   5    10504.93    10694.22    302.63 o
  -3   3   5     5009.69     4795.11    120.46 o
  -2   3   5      379.06      296.04     46.04 o
  -1   3   5     4269.10     4323.50     89.70 o
   0   3   5     1611.77     1192.21     55.80 o
   1   3   5    37741.52    35895.15    641.93 o
   2   3   5     4755.94     4671.68    214.64 o
   3   3   5    11356.43    10307.81    188.31 o
   4   3   5      988.24     1166.42     71.62 o
   5   3   5      549.34      631.94     60.16 o
   6   3   5     1981.23     2062.11     59.70 o
   7   3   5     2458.44     2405.25     66.51 o
   8   3   5     2716.49     2861.69     95.87 o
   9   3   5     1565.69     1777.40    119.78 o
  10   3   5     1575.78     1507.78     92.74 o
  11   3   5      113.65      102.74     52.80 o
  12   3   5       48.91       17.01     67.98 o
  13   3   5       93.37      251.86    143.10 o
  14   3   5      217.53       51.98    121.04 o
 -16   4   5       76.36      246.14    305.59 o
 -15   4   5      212.12      593.85    170.52 o
 -14   4   5      464.94      380.60    128.92 o
 -13   4   5        7.47       49.11     76.71 o
 -12   4   5       19.86      -42.96     68.50 o
 -11   4   5      137.85      149.84     65.06 o
 -10   4   5     2810.82     2874.90    140.92 o
  -9   4   5      394.18      344.80    141.31 o
  -8   4   5     9377.96    10600.82    872.95 o
  -7   4   5     1755.53     2141.10    187.68 o
  -6   4   5       74.85      252.53    274.35 o
  -5   4   5      666.52      753.24    112.61 o
  -4   4   5     4834.13     4373.14    126.70 o
  -3   4   5     5665.25     5185.75    125.76 o
  -2   4   5    13488.10    12036.49    219.06 o
  -1   4   5     6184.62     7395.00    160.56 o
   0   4   5     2919.77     3110.50     81.11 o
   1   4   5     6781.32     6167.70    114.67 o
   2   4   5     2946.92     3236.45     64.28 o
   3   4   5     3157.76     2816.06     94.72 o
   4   4   5    17056.10    18166.98    484.86 o
   5   4   5       28.61       16.68     67.47 o
   6   4   5     5620.20     5920.93    283.54 o
   7   4   5       33.64        9.65     28.60 o
   8   4   5       42.76       42.85     36.82 o
   9   4   5      124.23       59.24     47.51 o
  10   4   5     1254.28     1042.51     80.76 o
  11   4   5      271.70      222.06     73.70 o
  12   4   5      787.80      667.14    125.59 o
  13   4   5      113.84       95.77    133.22 o
  14   4   5       86.77      110.33    115.98 o
 -16   5   5       54.74      327.52    236.59 o
 -15   5   5       54.18      288.84    393.24 o
 -14   5   5      458.31      762.37    301.34 o
 -13   5   5       83.67      206.04     98.11 o
 -12   5   5      766.73      832.36    115.03 o
 -11   5   5       69.30      172.22     73.75 o
 -10   5   5     1095.17     1243.50    174.69 o
  -9   5   5        7.49        4.54     69.44 o
  -8   5   5     2187.60     2161.68    159.47 o
  -7   5   5        8.97       85.32    114.54 o
  -6   5   5     5781.08     5529.70    328.34 o
  -5   5   5      219.05      392.02     49.02 o
  -4   5   5     3733.89     3825.84    116.07 o
  -3   5   5        6.98      162.42     57.38 o
  -2   5   5      457.13      653.14     53.52 o
  -1   5   5     1197.46     1261.27    120.51 o
   0   5   5      836.67      822.11     38.78 o
   1   5   5    14796.72    14490.70    233.02 o
   2   5   5    11130.29     9413.38    185.73 o
   3   5   5      107.07      101.46     81.48 o
   4   5   5     4597.70     4842.93    135.04 o
   5   5   5        1.77       42.15     48.63 o
   6   5   5     2256.14     2245.46    110.95 o
   7   5   5        0.57       92.89     99.15 o
   8   5   5     4553.94     4599.06    115.71 o
   9   5   5      218.55      158.82     79.41 o
  10   5   5     1828.90     1476.99    128.85 o
  11   5   5        2.59       -3.39     49.18 o
  12   5   5      145.15      167.09    105.95 o
  13   5   5       54.03       44.67     96.78 o
  14   5   5      364.23      281.08    142.28 o
 -16   6   5      299.40     1355.19    493.83 o
 -15   6   5        1.35     -244.21    267.52 o
 -14   6   5      581.25      500.84    239.90 o
 -13   6   5        1.05       41.75     85.63 o
 -12   6   5       27.56      -63.48     63.48 o
 -11   6   5       13.41       74.19     63.10 o
 -10   6   5     4364.27     4101.98    218.31 o
  -9   6   5      139.26      179.44     45.67 o
  -8   6   5     6408.83     6240.40    386.83 o
  -7   6   5      251.11      278.07     45.26 o
  -6   6   5     1852.91     1614.54    176.71 o
  -5   6   5      829.01      888.27    124.59 o
  -4   6   5     2273.37     2103.20     77.40 o
  -3   6   5       10.13       60.09     40.31 o
  -2   6   5    33633.08    32676.37    647.19 o
  -1   6   5      597.65      736.05     68.28 o
   0   6   5        7.60        9.18     42.15 o
   1   6   5     7133.78     7108.44    162.83 o
   2   6   5     1411.84     1349.70     41.09 o
   3   6   5     4195.27     3741.00    144.50 o
   4   6   5     5781.47     6006.91    249.22 o
   5   6   5      744.02      995.46    111.96 o
   6   6   5     5276.00     5638.78    189.81 o
   7   6   5      320.76      471.42     81.10 o
   8   6   5        1.03       -1.11     64.92 o
   9   6   5      168.91      147.15     33.23 o
  10   6   5     2108.73     1947.51    159.69 o
  11   6   5        3.30       15.13     46.40 o
  12   6   5      761.07      393.48    115.52 o
  13   6   5        7.55      164.21    114.82 o
  14   6   5       29.57       35.21    116.37 o
 -16   7   5       13.08      749.94    256.65 o
 -15   7   5        0.84      106.71    149.01 o
 -14   7   5      136.06       28.90    175.31 o
 -13   7   5       88.30       61.85     98.36 o
 -12   7   5     1401.95     1131.31    177.99 o
 -11   7   5      267.76      232.70     88.34 o
 -10   7   5     1703.48     1267.59    146.14 o
  -9   7   5        0.05       32.32    101.90 o
  -8   7   5      602.02      629.33    103.67 o
  -7   7   5     2149.53     2515.70    173.85 o
  -6   7   5    22704.90    21916.62    590.97 o
  -5   7   5      168.14      295.25     89.80 o
  -4   7   5    13698.92    13940.45    425.66 o
  -3   7   5     5571.27     5290.73    191.80 o
  -2   7   5     1571.58     1361.36     67.60 o
  -1   7   5     1246.66     1053.48     67.45 o
   0   7   5     5923.80     5636.22    156.84 o
   1   7   5      430.38      287.69     63.80 o
   2   7   5     5446.80     5376.57    135.25 o
   3   7   5     2614.37     2605.71     92.40 o
   4   7   5      688.51      804.62     90.10 o
   5   7   5       84.19       87.69     97.19 o
   6   7   5     3967.13     4167.84    159.54 o
   7   7   5        2.44       -7.52     72.36 o
   8   7   5     3658.90     3977.17    223.50 o
   9   7   5      792.74     1041.49    176.26 o
  10   7   5      281.91      301.85    120.51 o
  11   7   5        3.10      -22.09     53.10 o
  12   7   5       18.35      150.93    106.08 o
  13   7   5        3.08        8.78    102.86 o
  14   7   5      233.86       31.23    149.69 o
 -16   8   5      182.20      189.38    198.56 o
 -15   8   5        7.09      -98.67    252.54 o
 -14   8   5       87.59       44.96    136.43 o
 -13   8   5      101.34       49.91    116.80 o
 -12   8   5       22.08      -29.45    106.29 o
 -11   8   5       54.25      156.33    104.37 o
 -10   8   5     1859.68     1830.56    145.57 o
  -9   8   5      811.50      949.56    123.49 o
  -8   8   5     2628.17     2833.98    160.64 o
  -7   8   5     1322.03     1396.81    106.80 o
  -6   8   5     3905.45     3724.22    191.52 o
  -5   8   5     2658.81     2823.09    180.23 o
  -4   8   5     6302.91     5996.67    229.46 o
  -3   8   5     2636.79     2383.80     99.65 o
  -2   8   5    22745.90    22372.56    501.92 o
  -1   8   5      622.05      595.29     78.64 o
   0   8   5     2384.25     2523.20    183.91 o
   1   8   5       80.36       -6.13     50.80 o
   2   8   5       50.42        6.25     67.04 o
   3   8   5     1159.51      979.23     62.02 o
   4   8   5      968.61      701.59    102.71 o
   5   8   5      552.67      876.06     82.20 o
   6   8   5     4316.56     4324.76    194.52 o
   7   8   5        0.68       -6.29     65.65 o
   8   8   5      302.80      276.08     81.77 o
   9   8   5       17.58       -1.88     91.08 o
  10   8   5      686.07      671.32    130.53 o
  11   8   5       84.10      111.31    109.17 o
  12   8   5      521.80      430.87    147.04 o
  13   8   5       17.71       51.15    133.72 o
  14   8   5       11.27      100.64    173.10 o
 -15   9   5       10.91      211.16    165.53 o
 -14   9   5      113.54       92.48    160.40 o
 -13   9   5      245.03      217.32    149.17 o
 -12   9   5      651.28      727.27    147.64 o
 -11   9   5      283.97      336.22    119.73 o
 -10   9   5       23.96       83.81    101.40 o
  -9   9   5        7.87      148.66    117.47 o
  -8   9   5       32.73      171.43    117.31 o
  -7   9   5     1258.17     1461.36    168.99 o
  -6   9   5     4523.52     4511.35    371.88 o
  -5   9   5     1568.01     1613.78    134.41 o
  -4   9   5     2436.89     2543.58     85.19 o
  -3   9   5       58.06      120.14     79.33 o
  -2   9   5     1662.36     1884.03     90.27 o
  -1   9   5     5113.97     4803.91    164.63 o
   0   9   5     5304.42     4983.78    345.18 o
   1   9   5    23413.56    23378.71    622.95 o
   2   9   5     7014.77     6801.53    211.86 o
   3   9   5     9536.21     9068.85    168.74 o
   4   9   5      263.26      138.72     39.84 o
   5   9   5       66.79       71.78     26.85 o
   6   9   5     1346.34     1410.55    125.07 o
   7   9   5     1775.43     1824.58    178.64 o
   8   9   5      650.67      758.14    110.28 o
   9   9   5     1138.80     1234.00    182.49 o
  10   9   5      197.76      146.20    134.79 o
  11   9   5       43.78      185.14    196.97 o
  12   9   5        3.73      154.53    205.73 o
  13   9   5      185.60      175.34    174.14 o
  14   9   5       92.56      238.80    224.58 o
 -15  10   5      346.74      536.78    252.23 o
 -14  10   5       60.95      122.87    159.01 o
 -13  10   5      144.87      156.36    133.26 o
 -12  10   5      176.43      130.03    150.65 o
 -11  10   5      114.95      144.64    121.62 o
 -10  10   5      290.92      468.60    132.71 o
  -9  10   5     1209.77     1096.28    121.75 o
  -8  10   5        2.30       17.88    140.29 o
  -7  10   5     3110.99     2917.48    192.08 o
  -6  10   5      440.03      547.29    100.51 o
  -5  10   5       38.81       47.57     86.13 o
  -4  10   5      251.18      324.05     67.12 o
  -3  10   5    12100.25    11285.97    297.16 o
  -2  10   5     6358.75     6442.85    297.15 o
  -1  10   5    21119.31    21704.26    521.74 o
   0  10   5      195.73      366.46     81.28 o
   1  10   5    12824.96    12984.75    284.27 o
   2  10   5        1.30       42.76     67.90 o
   3  10   5     1842.79     1700.11     73.83 o
   4  10   5     1998.57     2002.60    139.15 o
   5  10   5     2648.83     2471.72     91.24 o
   6  10   5     2502.83     1796.71    324.27 o
   7  10   5      801.36      856.53    119.21 o
   8  10   5       28.10       80.77     98.61 o
   9  10   5      163.53       -8.09    104.54 o
  10  10   5      152.37      140.82    139.53 o
  11  10   5      625.14      675.04    244.46 o
  12  10   5       81.20      603.06    323.97 o
  13  10   5       80.32      316.17    371.37 o
 -15  11   5       31.95      210.50    171.29 o
 -14  11   5       20.04       50.01    151.55 o
 -13  11   5      661.36      429.65    199.48 o
 -12  11   5      234.08      102.50    111.37 o
 -11  11   5     1227.17     1255.83    168.48 o
 -10  11   5      334.89      218.02    112.31 o
  -9  11   5       59.33       70.90    127.70 o
  -8  11   5       44.08      210.45    152.93 o
  -7  11   5     1208.82     1050.14    165.83 o
  -6  11   5     1721.98     1994.55    207.06 o
  -5  11   5     5888.01     5686.92    247.49 o
  -4  11   5     2029.43     2022.24    139.66 o
  -3  11   5     1815.45     1881.34     92.39 o
  -2  11   5        8.55      -64.63     70.78 o
  -1  11   5     2340.11     2379.89    110.79 o
   0  11   5     9998.90    10003.63    227.37 o
   1  11   5    28266.24    27608.07    618.29 o
   2  11   5     3745.99     4101.15    203.41 o
   3  11   5     8687.56     9259.34    224.31 o
   4  11   5      319.63      262.76     83.26 o
   5  11   5      392.03      322.90     99.60 o
   6  11   5      898.61      857.91     86.12 o
   7  11   5      969.73      712.08    190.26 o
   8  11   5       61.69       63.99     90.00 o
   9  11   5      485.57      392.14    116.95 o
  10  11   5        2.67        7.98    143.50 o
  11  11   5       13.00      158.36    331.22 o
  12  11   5       12.41      240.00    226.41 o
  13  11   5      160.70      399.53    242.28 o
 -15  12   5      374.83      352.43    179.67 o
 -14  12   5        0.36      -31.33    138.63 o
 -13  12   5       46.31       71.61    196.79 o
 -12  12   5       13.90       18.25    154.23 o
 -11  12   5      137.39      108.99    128.58 o
 -10  12   5        7.82     -113.19    113.19 o
  -9  12   5     1377.88     1508.43    184.15 o
  -8  12   5      167.30       81.21    112.94 o
  -7  12   5      931.38     1017.28    129.60 o
  -6  12   5       22.12      205.83    122.88 o
  -5  12   5      125.98      205.81    100.71 o
  -4  12   5        0.42        0.02     46.02 o
  -3  12   5     6383.49     6690.98    187.57 o
  -2  12   5      346.68      370.42     63.58 o
  -1  12   5     8523.93     8878.83    239.34 o
   0  12   5     1553.10     1676.04    112.04 o
   1  12   5     1886.28     1980.05    143.71 o
   2  12   5       98.78       33.39     69.97 o
   3  12   5     3329.89     3263.45    130.03 o
   4  12   5      206.37      287.71     75.64 o
   5  12   5     4560.43     4581.45    123.17 o
   6  12   5      303.05      257.62     64.40 o
   7  12   5      563.68      491.77     48.57 o
   8  12   5      109.36      143.56    114.78 o
   9  12   5      305.04      230.92    101.21 o
  10  12   5        1.14      233.10    191.96 o
  11  12   5      901.24      976.11    276.30 o
  12  12   5        1.79      234.98    234.48 o
  13  12   5      143.01      647.95    274.07 o
 -15  13   5       19.37      302.32    199.06 o
 -14  13   5        1.45       48.94    139.33 o
 -13  13   5      417.19      489.97    147.45 o
 -12  13   5      169.18      164.26    126.60 o
 -11  13   5      990.53      917.77    163.29 o
 -10  13   5        7.25      264.09    160.93 o
  -9  13   5        0.10     -118.93    118.93 o
  -8  13   5      120.12      194.32    118.39 o
  -7  13   5     1198.40     1332.07    160.98 o
  -6  13   5      457.12      417.56    109.96 o
  -5  13   5     4997.83     3638.31    416.67 o
  -4  13   5      319.35      434.36     80.69 o
  -3  13   5       21.45       53.05     66.91 o
  -2  13   5      369.64      567.30     72.22 o
  -1  13   5      231.23      198.03     67.12 o
   0  13   5      169.63      163.80     59.73 o
   1  13   5    11024.70    10683.50    266.05 o
   2  13   5        2.84       -5.29     59.36 o
   3  13   5      432.96      542.25     76.76 o
   4  13   5       27.76      -16.72     44.54 o
   5  13   5      312.60      575.29    191.60 o
   6  13   5       78.43      103.23     52.80 o
   7  13   5     1188.45     1041.06    122.28 o
   8  13   5       56.35      100.19     87.76 o
   9  13   5      456.68      409.77    122.07 o
  10  13   5        0.10       25.76    106.41 o
  11  13   5        0.10       66.64    231.27 o
  12  13   5       29.38      275.46    243.40 o
  13  13   5      111.19      368.86    265.15 o
 -14  14   5        0.45      367.51    217.24 o
 -13  14   5       13.57      165.55    167.01 o
 -12  14   5        3.22      -60.30    127.09 o
 -11  14   5      380.36      422.21    132.78 o
 -10  14   5      454.97      446.76    158.48 o
  -9  14   5     1369.34     1412.40    223.75 o
  -8  14   5      280.38      254.05    134.54 o
  -7  14   5      103.71      133.90    116.27 o
  -6  14   5       73.67      190.82    135.30 o
  -5  14   5      230.38      305.37     41.75 o
  -4  14   5      848.91      830.37     80.70 o
  -3  14   5     3126.03     2825.07    134.99 o
  -2  14   5      736.25      889.90    107.18 o
  -1  14   5     6076.65     6588.51    248.21 o
   0  14   5     1258.64     1410.61     99.59 o
   1  14   5     1213.27     1605.89    102.41 o
   2  14   5        9.32      -56.39     56.39 o
   3  14   5     7864.31     7718.77    236.73 o
   4  14   5     1300.32     1448.79     73.77 o
   5  14   5     2073.19     2157.79    159.60 o
   6  14   5       71.81       60.47     63.29 o
   7  14   5      360.62      242.78     67.59 o
   8  14   5      310.61      160.68     38.15 o
   9  14   5        9.36     -162.18    162.18 o
  10  14   5       63.27      157.56    133.30 o
  11  14   5      367.57      146.53    169.64 o
  12  14   5      138.11      630.38    288.01 o
 -14  15   5      128.47      354.08    224.51 o
 -13  15   5      232.91      291.57    185.07 o
 -12  15   5      580.04      582.80    221.23 o
 -11  15   5      634.64      458.42    298.69 o
 -10  15   5        3.11       77.81    157.61 o
  -9  15   5      180.60      270.25    191.18 o
  -8  15   5      170.55       66.13    141.08 o
  -7  15   5      329.07      328.68    131.18 o
  -6  15   5     1450.77     1189.44    148.60 o
  -5  15   5     1348.74     1255.11     86.77 o
  -4  15   5     2475.60     2220.17    125.97 o
  -3  15   5     1919.18     2025.37    112.59 o
  -2  15   5       57.99       77.15     67.01 o
  -1  15   5     1521.78     1535.18    102.03 o
   0  15   5     2616.93     2396.73    112.19 o
   1  15   5     6679.52     6552.08    226.20 o
   2  15   5     1313.11     1606.02    108.25 o
   3  15   5      279.03      292.51     83.59 o
   4  15   5       91.45       43.87     65.16 o
   5  15   5       33.13      -62.07     62.07 o
   6  15   5      674.17      816.40    117.02 o
   7  15   5      103.42       90.58     52.12 o
   8  15   5      494.71      336.33     54.53 o
   9  15   5      201.40      297.42    167.32 o
  10  15   5      158.93      375.54    189.41 o
  11  15   5        0.09      -18.90    173.90 o
  12  15   5        9.83      462.26    478.43 o
 -14  16   5      120.29      388.31    169.89 o
 -13  16   5        8.09      144.28    150.54 o
 -12  16   5        2.52      144.01    133.17 o
 -11  16   5       15.39      -32.27    129.00 o
 -10  16   5      953.17     1056.86    203.09 o
  -9  16   5      387.40      206.60    151.01 o
  -8  16   5      683.56      745.47    147.49 o
  -7  16   5      374.23      399.24    146.55 o
  -6  16   5     1322.73     1484.09    182.11 o
  -5  16   5       25.89      -53.87     53.87 o
  -4  16   5     1145.48     1153.93    124.86 o
  -3  16   5      597.14      529.53     70.65 o
  -2  16   5     7004.79     6689.67    290.85 o
  -1  16   5      224.24      385.63     84.23 o
   0  16   5     2154.91     2086.97    134.86 o
   1  16   5        5.87      -11.87     69.09 o
   2  16   5       18.69      -50.84    100.70 o
   3  16   5     3039.75     3135.84    163.47 o
   4  16   5     3251.66     3530.01    174.19 o
   5  16   5      768.63      817.50    154.45 o
   6  16   5     3033.13     3089.15    155.27 o
   7  16   5       17.62      189.16     74.99 o
   8  16   5       49.80       39.78     65.35 o
   9  16   5       97.83      -63.24    104.75 o
  10  16   5      414.08      572.53    231.61 o
  11  16   5       86.91       95.72    157.74 o
  12  16   5      220.16      413.23    629.83 o
 -13  17   5        6.64      -44.16    180.38 o
 -12  17   5      378.86      182.41    178.22 o
 -11  17   5        0.63     -149.96    160.40 o
 -10  17   5      506.12      411.01    154.59 o
  -9  17   5      163.78      249.52    156.84 o
  -8  17   5      132.62      205.07    169.91 o
  -7  17   5        0.70      -55.17    124.14 o
  -6  17   5     4694.48     4573.47    305.59 o
  -5  17   5      533.90      308.89     69.05 o
  -4  17   5     8748.15     8085.97    259.60 o
  -3  17   5      234.15      230.13     86.36 o
  -2  17   5        7.05       40.72     69.24 o
  -1  17   5       18.11      -52.61     65.93 o
   0  17   5     3717.02     4213.28    227.48 o
   1  17   5       30.87        0.49    114.54 o
   2  17   5     4185.47     4116.65    212.62 o
   3  17   5      429.21      479.19    137.61 o
   4  17   5      838.14      794.09    101.56 o
   5  17   5     1220.00     1074.19    103.32 o
   6  17   5     1629.92     1978.84    197.92 o
   7  17   5      676.91      499.47     84.77 o
   8  17   5     1584.45     1123.01    116.08 o
   9  17   5      148.69      238.84    282.66 o
  10  17   5      245.83      -40.27    166.23 o
  11  17   5        0.47      290.62    249.39 o
 -13  18   5        0.01       93.60    162.15 o
 -12  18   5        2.60     -190.87    190.87 o
 -11  18   5       45.56      -85.04    279.23 o
 -10  18   5      488.29      383.35    217.10 o
  -9  18   5        0.49       53.63    178.41 o
  -8  18   5      610.47      749.91    182.60 o
  -7  18   5      552.63      794.44    211.01 o
  -6  18   5      302.14      386.87    171.98 o
  -5  18   5      197.48      220.87    158.80 o
  -4  18   5      647.23      408.30    104.23 o
  -3  18   5        0.41      126.92     91.04 o
  -2  18   5     2698.00     2768.13    161.06 o
  -1  18   5      259.19      203.91    104.97 o
   0  18   5     1509.56     1600.31    173.36 o
   1  18   5     1744.23     1785.11    184.31 o
   2  18   5      583.37      602.48    129.35 o
   3  18   5      350.46      345.71    120.39 o
   4  18   5     2948.60     3175.89    155.25 o
   5  18   5       33.02       65.76     85.60 o
   6  18   5      517.39      557.32     83.46 o
   7  18   5        3.78      -48.78     96.19 o
   8  18   5        9.45       21.58     64.51 o
   9  18   5       56.03      -76.60    171.19 o
  10  18   5      303.51      300.44    141.15 o
  11  18   5        0.88      241.17    290.80 o
 -12  19   5      366.60      313.28    241.71 o
 -11  19   5       90.13      204.69    183.72 o
 -10  19   5      379.04      505.07    226.10 o
  -9  19   5        3.53      227.61    204.73 o
  -8  19   5        1.00      -78.50    179.47 o
  -7  19   5       31.49     -165.09    178.78 o
  -6  19   5      378.32      384.01    242.97 o
  -5  19   5       23.32       18.45     73.14 o
  -4  19   5      832.69      871.03    126.18 o
  -3  19   5      155.39      194.04     95.11 o
  -2  19   5       55.97       89.94     83.04 o
  -1  19   5      151.24     3027.92    233.50 o
   0  19   5     1663.42     1733.23    184.65 o
   1  19   5      896.49      734.97    120.25 o
   2  19   5     1324.99     1584.72    146.08 o
   3  19   5       11.22      115.99    131.62 o
   4  19   5       52.46      131.41     82.40 o
   5  19   5       76.69       25.75     85.56 o
   6  19   5      688.09      540.81    102.96 o
   7  19   5        0.14       15.35     78.72 o
   8  19   5      500.87      295.68    103.98 o
   9  19   5       15.22      250.03    187.11 o
  10  19   5       65.01      178.14    251.42 o
  11  19   5        0.61       88.94    288.01 o
 -12  20   5        0.04      253.53    197.92 o
 -11  20   5       71.03       43.24    164.40 o
 -10  20   5      244.35      350.76    218.78 o
  -9  20   5      160.98      352.58    313.83 o
  -8  20   5      846.52      859.51    193.78 o
  -7  20   5        0.57      130.42    149.41 o
  -6  20   5       39.26      109.50    147.39 o
  -5  20   5       30.66      -35.89     82.27 o
  -4  20   5      161.87      -90.47     90.47 o
  -3  20   5      286.02      132.39    114.10 o
  -2  20   5     1323.51     1650.76    133.12 o
  -1  20   5      138.16       11.35    107.53 o
   0  20   5       17.40       17.69    112.70 o
   1  20   5      198.85      131.64     98.96 o
   2  20   5      222.71      311.27    111.89 o
   3  20   5      726.62      362.73    150.68 o
   4  20   5      422.56      423.03    110.84 o
   5  20   5      203.28      168.75     97.58 o
   6  20   5      387.47      466.85    102.53 o
   7  20   5      215.30      248.16    115.34 o
   8  20   5        6.04     -144.67    186.14 o
   9  20   5        0.17      129.71    310.52 o
  10  20   5      116.34     -306.88    306.88 o
 -11  21   5      108.05      312.80    185.43 o
 -10  21   5       72.10      117.66    159.64 o
  -9  21   5       21.88     -161.95    161.95 o
  -8  21   5       73.72      -94.96    239.51 o
  -7  21   5      170.76      400.84    245.69 o
  -6  21   5     1153.92      948.77    209.95 o
  -5  21   5      398.94      227.11     95.32 o
  -4  21   5     1036.33     1132.98    171.44 o
  -3  21   5      217.47      189.29    107.70 o
  -2  21   5        1.22      281.16    143.02 o
  -1  21   5      242.68      245.44    123.02 o
   0  21   5      419.34      375.62    170.43 o
   1  21   5      818.51     1153.78    240.40 o
   2  21   5      880.40     1079.79    157.07 o
   3  21   5       80.66      178.92    123.78 o
   4  21   5       51.53        2.70     97.23 o
   5  21   5        0.34      116.49     89.18 o
   6  21   5      275.73      261.15    109.58 o
   7  21   5       94.16       92.23     97.10 o
   8  21   5      287.86      104.87    229.86 o
   9  21   5       97.36      -97.18    192.57 o
  10  21   5       87.10       16.63    405.25 o
 -11  22   5       15.87      230.41    186.03 o
 -10  22   5       17.04      171.52    374.96 o
  -9  22   5      372.23      176.60    249.22 o
  -8  22   5      409.75      743.77    260.58 o
  -7  22   5      313.73      615.91    232.17 o
  -6  22   5        0.07       36.29    105.79 o
  -5  22   5       46.86      311.80    299.03 o
  -4  22   5      291.68      224.92    118.80 o
  -3  22   5      450.49      468.02    140.50 o
  -2  22   5      731.35      625.76    117.17 o
  -1  22   5      487.19      579.91    132.01 o
   0  22   5       18.93      107.79    153.78 o
   1  22   5       27.74      -23.14    149.47 o
   2  22   5      136.12      -30.77     95.84 o
   3  22   5     1054.94     1177.39    165.46 o
   4  22   5      137.38      308.03    122.57 o
   5  22   5      493.92      397.35    125.08 o
   6  22   5      102.89        0.14     88.45 o
   7  22   5       74.29      214.97    117.97 o
   8  22   5        0.60     -221.46    221.46 o
   9  22   5        5.58      -80.04    271.44 o
 -10  23   5       26.05      113.38    192.44 o
  -9  23   5       55.80      -47.88    163.48 o
  -8  23   5        1.85      424.81    206.79 o
  -7  23   5       78.59      309.49    219.95 o
  -6  23   5       28.49      -17.97    155.05 o
  -5  23   5      494.08      283.67    119.80 o
  -4  23   5        1.67       39.61    107.15 o
  -3  23   5      464.75      378.62    141.38 o
  -2  23   5        7.98      120.93    120.88 o
  -1  23   5      200.80      157.40    128.02 o
   0  23   5      213.65      314.00    136.61 o
   1  23   5     1935.68     2153.64    211.76 o
   2  23   5      116.76       82.19    133.63 o
   3  23   5      606.41      689.26    155.91 o
   4  23   5       16.77       14.67     97.92 o
   5  23   5      214.62      231.92    123.82 o
   6  23   5       32.54      -14.45    100.67 o
   7  23   5      411.29      285.79    131.55 o
   8  23   5       25.48      351.11    311.51 o
 -10  24   5        5.00      839.21    661.33 o
  -9  24   5      504.46      667.63    250.94 o
  -8  24   5       86.06      126.59    167.87 o
  -7  24   5      806.63     1107.41    247.48 o
  -6  24   5        6.60     -111.42    188.44 o
  -5  24   5       25.23       62.78    105.40 o
  -4  24   5        1.50        4.93    127.54 o
  -3  24   5      737.37      381.53    138.99 o
  -2  24   5        7.54      -37.81    105.85 o
  -1  24   5      899.08      494.18    134.46 o
   0  24   5       29.64       -9.64    174.22 o
   1  24   5       14.62       55.04    126.32 o
   2  24   5       13.39       94.56    148.73 o
   3  24   5      230.77      210.13    171.89 o
   4  24   5        2.52      -80.78    100.31 o
   5  24   5      381.39      443.21    186.27 o
   6  24   5        1.80       68.07    156.04 o
   7  24   5      110.12      169.15    150.56 o
   8  24   5        0.09      585.60    882.98 o
  -9  25   5        1.64      265.71    218.39 o
  -8  25   5       15.92      206.04    202.70 o
  -7  25   5      191.76      668.85    653.66 o
  -6  25   5        5.47      176.85    328.93 o
  -5  25   5      624.40      334.03    226.96 o
  -4  25   5      115.38       56.70    121.21 o
  -3  25   5      402.27      220.79    136.99 o
  -2  25   5        8.79       37.77    113.96 o
  -1  25   5      269.72      193.58    119.87 o
   0  25   5       26.78       81.39    118.82 o
   1  25   5      428.59      359.46    217.75 o
   2  25   5       99.65      170.58    165.13 o
   3  25   5      183.73      228.43    259.53 o
   4  25   5        2.97      138.28    103.79 o
   5  25   5        7.63       67.10    133.06 o
   6  25   5       62.69     -135.28    135.28 o
   7  25   5      246.84      -90.21    153.43 o
  -8  26   5      170.16      259.57    375.96 o
  -7  26   5      276.77      709.54    322.59 o
  -6  26   5      108.39     -179.39    220.61 o
  -5  26   5       49.24      103.15    201.10 o
  -4  26   5       28.04      -42.12    125.81 o
  -3  26   5      386.42      329.87    154.74 o
  -2  26   5      240.58      363.19    167.25 o
  -1  26   5      304.96      516.74    188.62 o
   0  26   5        1.08      -18.04    106.78 o
   1  26   5        0.04      125.74    141.35 o
   2  26   5        0.28      -50.74    128.52 o
   3  26   5      393.05      419.47    163.13 o
   4  26   5       29.33      160.38    117.16 o
   5  26   5      304.21      286.73    137.38 o
   6  26   5       90.90      171.21    133.35 o
  -7  27   5       78.52      353.39    298.58 o
  -6  27   5      427.89      443.95    263.68 o
  -5  27   5      448.84      520.83    257.05 o
  -4  27   5      411.25      751.16    323.87 o
  -3  27   5      159.24      191.07    118.06 o
  -2  27   5        3.89       34.53    127.79 o
  -1  27   5      167.80      267.37    160.52 o
   0  27   5       99.14       38.74    118.76 o
   1  27   5      263.35      417.88    155.68 o
   2  27   5      184.46       37.29    161.87 o
   3  27   5       52.35      116.54    161.34 o
   4  27   5       10.91      179.63    162.91 o
   5  27   5       20.77      197.22    130.24 o
  -5  28   5        1.43      250.93    562.35 o
  -4  28   5      164.22       82.57    294.72 o
  -3  28   5      163.84      291.39    170.61 o
  -2  28   5      285.67      304.38    164.71 o
  -1  28   5      288.61      167.28    162.71 o
   0  28   5       31.07       63.57    155.09 o
   1  28   5       25.22      103.10    217.37 o
   2  28   5       50.99      186.45    224.83 o
   3  28   5       88.97       57.12    190.54 o
  -3  29   5       19.79     -185.33    185.33 o
  -2  29   5        3.25      -98.08    173.78 o
  -1  29   5        7.90       49.52    155.57 o
   0  29   5      288.71      654.26    322.46 o
   1  29   5        6.21      -58.07    164.32 o
 -16   0   6      130.27      449.32    357.15 o
 -14   0   6     1010.42     1090.97    334.85 o
 -12   0   6      636.18      502.69    231.13 o
 -10   0   6        6.32       72.21    166.45 o
  -8   0   6    14069.28    15001.52    809.38 o
  -6   0   6     3769.01     4083.70    294.98 o
  -4   0   6     2345.98     2552.48    195.17 o
  -2   0   6    12319.21    11777.52    303.55 o
   0   0   6     3328.41     3551.10     98.18 o
   2   0   6      342.84      301.63     56.10 o
   4   0   6     7095.06     6741.46    144.47 o
   6   0   6     2439.49     2906.81    228.24 o
   8   0   6      758.52      807.43     99.41 o
  10   0   6      314.88      560.00    118.92 o
  12   0   6     1800.13     1650.15    219.86 o
  14   0   6      804.88      173.70    454.18 o
 -16   1   6       63.20     -121.99    255.27 o
 -15   1   6        0.79        1.57    113.08 o
 -14   1   6        9.85      -42.20    180.16 o
 -13   1   6       11.96      121.29    153.77 o
 -12   1   6       33.28      144.44    168.12 o
 -11   1   6      340.47      380.85    347.95 o
 -10   1   6     1883.21     2192.82    292.19 o
  -9   1   6       37.60      389.40    138.99 o
  -8   1   6      120.70      118.21    151.11 o
  -7   1   6       63.83        6.96    168.96 o
  -6   1   6    12102.44    11874.97    377.12 o
  -5   1   6     4059.26     4387.10    138.27 o
  -4   1   6     4095.24     4430.33    168.45 o
  -3   1   6      248.21      436.26     92.52 o
  -2   1   6     3263.93     2795.35     90.79 o
  -1   1   6      188.57      136.43     32.34 o
   0   1   6     5069.11     4503.71     92.75 o
   1   1   6     1209.35     1235.64     50.04 o
   2   1   6    19529.46    20078.21    307.83 o
   3   1   6     1094.31     1112.33     52.12 o
   4   1   6     7940.43     8441.44    120.35 o
   5   1   6     1028.28     1043.63     68.14 o
   6   1   6      354.74      308.44     37.41 o
   7   1   6      282.44      303.76     72.67 o
   8   1   6     3084.14     2855.93     91.58 o
   9   1   6      679.98      897.40     69.40 o
  10   1   6     3363.15     3220.18    132.47 o
  11   1   6       56.26      -50.61     66.36 o
  12   1   6      128.43      113.55     67.51 o
  13   1   6        0.04       62.89    201.70 o
  14   1   6      232.20       73.34    177.68 o
 -16   2   6       99.05      -24.66    248.81 o
 -15   2   6      149.70      347.78    158.39 o
 -14   2   6      549.06      556.54    195.83 o
 -13   2   6       67.27      128.82    110.94 o
 -12   2   6       78.52       83.40    165.72 o
 -11   2   6      124.06      151.95    192.93 o
 -10   2   6      912.37     1253.78    207.50 o
  -9   2   6     2458.12     2443.85    242.10 o
  -8   2   6     7228.46     7459.92    451.11 o
  -7   2   6     2411.07     2547.57    137.89 o
  -6   2   6     5220.78     5133.03    235.38 o
  -5   2   6     2478.94     2979.44    187.96 o
  -4   2   6      179.07      203.60     81.15 o
  -3   2   6      810.34     1210.99     90.79 o
  -2   2   6    44554.36    43601.24   1024.68 o
  -1   2   6      236.92      625.91     46.04 o
   0   2   6     4730.04     5024.74    103.48 o
   1   2   6      689.71      699.53     41.42 o
   2   2   6      168.89      155.47     27.77 o
   3   2   6        0.36       14.36     19.10 o
   4   2   6     5259.38     4339.35    253.91 o
   5   2   6     3986.80     3664.46    177.91 o
   6   2   6     5532.67     5624.14    117.70 o
   7   2   6       55.07      102.03     36.78 o
   8   2   6     1045.92      975.73     66.29 o
   9   2   6      152.52      158.37     50.17 o
  10   2   6      326.87      262.36     72.07 o
  11   2   6       98.78       85.63     57.36 o
  12   2   6      538.89      255.01    115.44 o
  13   2   6       31.99       67.75    221.93 o
  14   2   6      239.54      225.48    318.80 o
 -16   3   6      106.42      288.36    171.75 o
 -15   3   6       14.23       70.35     94.41 o
 -14   3   6       34.22      261.98    143.06 o
 -13   3   6       28.39       64.62     87.38 o
 -12   3   6      445.17      279.69    191.68 o
 -11   3   6     1403.12     1610.04    245.72 o
 -10   3   6      806.42      784.01    232.80 o
  -9   3   6      927.95     1114.86    265.15 o
  -8   3   6        6.52      252.37    102.42 o
  -7   3   6      855.52     1113.43    118.81 o
  -6   3   6     1957.95     2020.50    183.74 o
  -5   3   6    16158.05    14690.82    428.80 o
  -4   3   6    12819.88    11072.34    290.57 o
  -3   3   6    11741.63    12055.42    252.27 o
  -2   3   6     7050.51     7971.91    142.37 o
  -1   3   6     3389.77     3148.74    120.56 o
   0   3   6      945.93     1034.77     50.66 o
   1   3   6     2833.97     2911.24     82.71 o
   2   3   6    10699.18    10089.78    207.71 o
   3   3   6     5632.31     5382.12    120.36 o
   4   3   6      765.04      837.11     65.31 o
   5   3   6     4429.02     4973.06    128.53 o
   6   3   6       47.92       77.98     71.10 o
   7   3   6      559.06      738.06    112.48 o
   8   3   6     1753.12     1623.25     96.00 o
   9   3   6     3438.62     3095.81    111.63 o
  10   3   6      762.20      683.90     86.03 o
  11   3   6      225.86      103.93     61.56 o
  12   3   6        0.11      133.24    122.39 o
  13   3   6        1.85       35.61    107.59 o
  14   3   6      122.34      252.88    259.29 o
 -16   4   6       27.95       42.74    177.12 o
 -15   4   6      313.40      676.51    322.77 o
 -14   4   6      219.68      413.90    184.99 o
 -13   4   6      351.25      379.34     90.37 o
 -12   4   6      113.62       11.45    100.64 o
 -11   4   6       21.64       59.39    175.93 o
 -10   4   6      106.59      316.17    315.89 o
  -9   4   6     4772.19     4752.95    274.20 o
  -8   4   6     2069.58     2340.06    171.34 o
  -7   4   6     7022.99     6839.29    265.42 o
  -6   4   6      909.85     1217.15    136.86 o
  -5   4   6     1164.29     1670.99    335.82 o
  -4   4   6     4078.78     3957.90    203.53 o
  -3   4   6    25340.13    24857.02    637.22 o
  -2   4   6     5361.36     5650.23    134.92 o
  -1   4   6    16269.05    15751.93    320.16 o
   0   4   6     4959.41     4848.23    140.77 o
   1   4   6     2338.15     2309.99    109.82 o
   2   4   6       22.66       62.18     19.37 o
   3   4   6     1434.07     1578.99    108.86 o
   4   4   6      303.11      225.58     50.75 o
   5   4   6     4341.52     4049.90    147.94 o
   6   4   6     4712.21     4733.89    240.22 o
   7   4   6     1405.31     1554.27    105.42 o
   8   4   6      424.76      382.43    115.79 o
   9   4   6      163.52      189.80    159.21 o
  10   4   6        9.51      -29.18     49.01 o
  11   4   6      449.52      336.58     77.60 o
  12   4   6      239.21      427.26    256.74 o
  13   4   6      422.90      128.64     99.30 o
  14   4   6        5.60      426.58    432.71 o
 -16   5   6        2.44      130.58    214.95 o
 -15   5   6        0.62     -155.91    155.91 o
 -14   5   6        7.06      -23.03    117.52 o
 -13   5   6      405.11      364.34    145.96 o
 -12   5   6      912.37     1163.26    222.68 o
 -11   5   6      951.57      661.83    165.64 o
 -10   5   6     1113.40     1239.94    160.93 o
  -9   5   6      632.69      595.56    171.62 o
  -8   5   6        1.10      162.30    153.17 o
  -7   5   6      215.70      151.61     82.68 o
  -6   5   6      392.44      425.42     54.84 o
  -5   5   6     5265.60     5039.29    140.42 o
  -4   5   6     6423.26     7292.09    224.63 o
  -3   5   6    24153.60    23520.92    547.28 o
  -2   5   6       46.21      234.60     44.51 o
  -1   5   6      625.82      622.09     60.44 o
   0   5   6     3181.49     3122.01     79.59 o
   1   5   6     7498.75     7383.53    121.33 o
   2   5   6     2458.93     2551.44     64.68 o
   3   5   6     6985.01     6076.79    147.66 o
   4   5   6      161.20      171.44     55.12 o
   5   5   6       69.19      129.30     65.99 o
   6   5   6        0.20      111.69     58.78 o
   7   5   6     2215.91     2234.89    171.88 o
   8   5   6        3.39      110.95     94.61 o
   9   5   6     4570.11     4733.19    216.32 o
  10   5   6       50.72      -44.15    106.72 o
  11   5   6      405.32      260.88     95.29 o
  12   5   6       15.50      -93.58     93.58 o
  13   5   6       42.99       95.62    107.98 o
  14   5   6       43.43       56.60    230.30 o
 -16   6   6       13.78      695.17    230.87 o
 -15   6   6      372.03      308.76    362.84 o
 -14   6   6        8.65        1.68    128.59 o
 -13   6   6      580.90      536.99    130.48 o
 -12   6   6       24.90       46.17     52.43 o
 -11   6   6       23.75       -4.46     38.13 o
 -10   6   6      133.86       97.26     52.84 o
  -9   6   6     1281.00     1305.72    100.10 o
  -8   6   6     2601.78     1883.56    535.49 o
  -7   6   6     8151.79     8441.74    253.61 o
  -6   6   6      126.70      153.14     40.64 o
  -5   6   6      932.34     1016.01     65.03 o
  -4   6   6      623.28      546.88     46.79 o
  -3   6   6     8161.83     8667.65    213.02 o
  -2   6   6     2939.87     2770.62     79.29 o
  -1   6   6     6293.72     5567.16    204.30 o
   0   6   6     1924.63     1891.20     78.91 o
   1   6   6      605.78      607.22     67.16 o
   2   6   6      203.97      112.08     30.71 o
   3   6   6      555.81      474.82     76.63 o
   4   6   6        2.88      -59.15     59.15 o
   5   6   6     4007.46     4236.73    161.63 o
   6   6   6     1055.49     1288.74    143.29 o
   7   6   6     2863.86     2671.51    142.18 o
   8   6   6      485.38      725.35    136.02 o
   9   6   6       21.42      118.25     87.93 o
  10   6   6        1.73       94.81     96.61 o
  11   6   6      675.87      773.72    209.89 o
  12   6   6       23.28      120.85    103.48 o
  13   6   6      513.68      336.16    146.13 o
  14   6   6       31.24      105.23    219.72 o
 -16   7   6        0.26       58.17    161.18 o
 -15   7   6       25.45      433.70    180.07 o
 -14   7   6        5.48      -19.05    179.86 o
 -13   7   6      611.95      303.90     96.75 o
 -12   7   6       29.17       -2.50     67.47 o
 -11   7   6     2950.55     2229.56    554.82 o
 -10   7   6      456.47      480.18    132.92 o
  -9   7   6       12.30        6.38     96.37 o
  -8   7   6       20.94      240.25    102.61 o
  -7   7   6      465.37      459.92     94.44 o
  -6   7   6       75.86      182.44     68.29 o
  -5   7   6     3784.67     3399.76    127.55 o
  -4   7   6      114.31      218.11     48.48 o
  -3   7   6     8987.21     9317.74    167.51 o
  -2   7   6        1.18      208.10     41.10 o
  -1   7   6      201.87      191.48     40.64 o
   0   7   6       19.10       19.66     31.79 o
   1   7   6    13738.32    12811.14    231.26 o
   2   7   6      510.05      452.66     76.33 o
   3   7   6     6994.08     7135.32    228.84 o
   4   7   6       20.16      -23.08     62.63 o
   5   7   6      132.02      151.67     71.07 o
   6   7   6       77.50       -4.40     71.14 o
   7   7   6     2124.80     2081.16    115.91 o
   8   7   6      241.62      231.70     84.91 o
   9   7   6     2009.65     2027.02    179.63 o
  10   7   6      164.45      162.55    120.85 o
  11   7   6      277.60       62.51    118.53 o
  12   7   6        8.97       22.32    107.51 o
  13   7   6       38.41      -67.00    109.00 o
  14   7   6        3.72       78.62    304.18 o
 -16   8   6       25.38      277.07    378.73 o
 -15   8   6      312.03       97.59    177.75 o
 -14   8   6      128.42       58.56    141.05 o
 -13   8   6      194.28      130.24    147.49 o
 -12   8   6       44.84      165.22    135.21 o
 -11   8   6       27.32      105.90     99.37 o
 -10   8   6      145.10      118.53     95.03 o
  -9   8   6       82.62      128.27    120.25 o
  -8   8   6     2977.98     3117.42    191.39 o
  -7   8   6     3413.45     3187.25    217.19 o
  -6   8   6      261.73      253.70    117.91 o
  -5   8   6       20.26      -78.86     80.74 o
  -4   8   6      256.96      364.67    111.43 o
  -3   8   6     8348.20     9360.96    463.11 o
  -2   8   6    12348.06    12384.75    297.38 o
  -1   8   6     7216.24     6835.97    166.91 o
   0   8   6      642.44      687.88     79.40 o
   1   8   6    14253.03    13953.66    407.17 o
   2   8   6     1056.93     1165.37     67.04 o
   3   8   6      354.22      313.26     38.20 o
   4   8   6     1965.32     1766.48    154.48 o
   5   8   6     7310.73     7107.59    240.68 o
   6   8   6      893.16      874.29    117.31 o
   7   8   6     1967.73     2271.57    165.49 o
   8   8   6      517.50      412.05     94.48 o
   9   8   6       44.59       89.02    102.03 o
  10   8   6       56.83      166.60    105.38 o
  11   8   6      302.59      234.58    124.41 o
  12   8   6      228.67      149.87    125.99 o
  13   8   6      227.25      268.67    186.21 o
 -15   9   6        0.36       43.15    195.79 o
 -14   9   6       46.05      102.55    128.17 o
 -13   9   6      275.52      272.67    138.39 o
 -12   9   6      443.00      619.30    164.87 o
 -11   9   6      785.87      579.26    151.36 o
 -10   9   6     1177.08     1001.82    143.53 o
  -9   9   6      539.26      709.05    142.63 o
  -8   9   6      283.09      196.74    124.54 o
  -7   9   6      127.30      182.85     87.01 o
  -6   9   6     2808.36     2670.61    149.39 o
  -5   9   6     2575.87     2336.21    142.14 o
  -4   9   6     2494.48     2448.33     99.62 o
  -3   9   6     3708.31     3595.63    147.80 o
  -2   9   6      813.88      891.67     76.16 o
  -1   9   6     2129.93     2259.53     97.28 o
   0   9   6      226.66      151.52     82.45 o
   1   9   6     5762.97     4902.40    251.32 o
   2   9   6    12558.13    11936.72    284.15 o
   3   9   6     7448.46     7422.27    188.71 o
   4   9   6     2655.16     2461.64    148.30 o
   5   9   6      723.93      953.50    130.29 o
   6   9   6       34.48      151.91    151.79 o
   7   9   6      620.33      777.38    121.91 o
   8   9   6     1307.14     1415.36    192.16 o
   9   9   6      197.78      162.32    114.32 o
  10   9   6      408.97      300.48    163.19 o
  11   9   6       14.62      -59.47    229.60 o
  12   9   6       24.01      105.66    231.27 o
  13   9   6      122.61     -196.71    196.71 o
 -15  10   6      203.00      213.07    198.83 o
 -14  10   6      372.69      377.98    205.98 o
 -13  10   6      189.63       70.75    147.65 o
 -12  10   6      757.97      496.70    146.07 o
 -11  10   6      274.56      259.79    138.24 o
 -10  10   6      223.25      146.08    110.83 o
  -9  10   6        1.88      200.13    114.07 o
  -8  10   6     4029.32     3880.93    227.91 o
  -7  10   6      485.67      618.23    127.25 o
  -6  10   6      798.66      843.95    128.75 o
  -5  10   6     2542.51     2575.64    171.73 o
  -4  10   6     2422.01     2565.40    103.84 o
  -3  10   6     2422.94     2611.01    130.76 o
  -2  10   6     8765.10     8153.21    230.17 o
  -1  10   6     5498.55     5353.80    175.25 o
   0  10   6    18165.63    17996.09    445.22 o
   1  10   6    13272.67    13916.86    371.83 o
   2  10   6      102.88      198.82     60.80 o
   3  10   6       10.80      103.82     63.18 o
   4  10   6     2779.39     2398.47     95.05 o
   5  10   6     3845.54     4344.84    191.06 o
   6  10   6     7166.15     7181.06    298.50 o
   7  10   6       66.48       15.21     83.20 o
   8  10   6     1178.91     1588.95    141.29 o
   9  10   6       94.71      170.25    120.56 o
  10  10   6       28.78     -157.03    167.19 o
  11  10   6      231.48      732.39    311.13 o
  12  10   6      616.32      388.26    245.75 o
  13  10   6       83.10       69.42    339.03 o
 -15  11   6        8.99      331.65    160.49 o
 -14  11   6        0.11      188.38    150.52 o
 -13  11   6       32.66      159.66    140.35 o
 -12  11   6     1187.39      998.92    233.38 o
 -11  11   6      406.56      325.38    145.03 o
 -10  11   6     3464.66     3590.55    258.28 o
  -9  11   6      384.84      217.08    125.93 o
  -8  11   6      306.66      426.41    114.19 o
  -7  11   6       39.46        6.88    100.42 o
  -6  11   6     2314.07     1839.91    194.41 o
  -5  11   6      149.95       59.27    114.10 o
  -4  11   6      600.69      629.66     70.62 o
  -3  11   6       10.60      -23.14     68.77 o
  -2  11   6     2128.93     2071.30    142.31 o
  -1  11   6      230.92      402.17     62.57 o
   0  11   6     7603.89     7115.73    242.41 o
   1  11   6       76.72      112.83     67.85 o
   2  11   6     8184.84     7658.04    243.16 o
   3  11   6      401.22      366.72     66.91 o
   4  11   6     5357.53     5542.97    159.45 o
   5  11   6        1.28       -8.76    130.54 o
   6  11   6       11.79      -58.58     93.73 o
   7  11   6       13.74      128.87     97.47 o
   8  11   6      913.20     1072.28    132.57 o
   9  11   6       45.41       -6.91    140.33 o
  10  11   6      617.09      808.02    211.56 o
  11  11   6       30.70       42.25    195.67 o
  12  11   6       44.36      112.30    276.44 o
  13  11   6       45.98      250.37    395.91 o
 -15  12   6       33.13      352.93    230.03 o
 -14  12   6      352.82      364.87    197.52 o
 -13  12   6        1.62      214.01    144.67 o
 -12  12   6      197.20      240.83    138.03 o
 -11  12   6       37.26       31.05    116.40 o
 -10  12   6      454.11      409.09    122.72 o
  -9  12   6       43.58     -103.85    103.85 o
  -8  12   6      565.06      524.33    158.66 o
  -7  12   6       50.82      145.20    100.30 o
  -6  12   6     1968.74     2289.96    165.17 o
  -5  12   6        3.33       49.19     86.05 o
  -4  12   6       49.41        2.61     82.70 o
  -3  12   6        1.30       83.67     66.80 o
  -2  12   6     2933.19     2925.55    158.64 o
  -1  12   6        2.66       41.26     96.58 o
   0  12   6     7135.49     7089.76    224.63 o
   1  12   6     1042.83     1339.12    163.02 o
   2  12   6       95.26      141.83     46.77 o
   3  12   6      681.54      750.38     61.29 o
   4  12   6     1813.16     1489.86    119.64 o
   5  12   6      543.73      243.11    104.47 o
   6  12   6     5014.56     5306.47    241.09 o
   7  12   6       13.95       74.22     91.85 o
   8  12   6       67.35      126.84    105.66 o
   9  12   6       50.70       27.19    105.05 o
  10  12   6      176.41      385.10    167.06 o
  11  12   6       38.79      136.83    145.60 o
  12  12   6      301.70     -143.31    230.30 o
  13  12   6       14.64      417.65    260.69 o
 -15  13   6        1.31      452.47    328.24 o
 -14  13   6      117.37      206.36    180.30 o
 -13  13   6       38.57     -166.18    166.18 o
 -12  13   6      574.86      395.66    150.49 o
 -11  13   6      158.97      222.56    131.10 o
 -10  13   6     1804.70     1860.76    194.88 o
  -9  13   6       94.10       26.36    122.74 o
  -8  13   6        1.04       -4.18    129.20 o
  -7  13   6        6.26      180.95    122.83 o
  -6  13   6     2019.83     2079.12    188.65 o
  -5  13   6      391.19      429.24     53.79 o
  -4  13   6     4812.87     4510.88    203.47 o
  -3  13   6       57.77      108.39     82.86 o
  -2  13   6      451.05      691.19     84.42 o
  -1  13   6       12.79      -51.06     66.60 o
   0  13   6     3137.50     3088.17    166.71 o
   1  13   6       59.86       91.44     60.54 o
   2  13   6     3186.33     2979.77    155.22 o
   3  13   6       87.50      161.17     60.00 o
   4  13   6     1051.78     1078.70     74.65 o
   5  13   6      343.59      253.18     50.29 o
   6  13   6       57.29       38.41     23.01 o
   7  13   6       67.32       97.63    107.37 o
   8  13   6      740.11      670.35    131.78 o
   9  13   6        1.35       55.75    125.21 o
  10  13   6      564.06      328.41    137.06 o
  11  13   6       73.81        9.87    236.02 o
  12  13   6       32.06      231.50    197.39 o
 -14  14   6      191.19      263.68    190.98 o
 -13  14   6       54.61      322.21    225.28 o
 -12  14   6       47.75       38.53    148.81 o
 -11  14   6        1.50      180.02    137.72 o
 -10  14   6      507.54      642.31    167.66 o
  -9  14   6       36.19      -74.63    151.52 o
  -8  14   6      665.29      679.06    227.35 o
  -7  14   6      136.51      -44.48    122.00 o
  -6  14   6      294.91      422.07    173.10 o
  -5  14   6      145.99       79.23     47.92 o
  -4  14   6       41.25       25.62     64.77 o
  -3  14   6      617.80      613.10    103.95 o
  -2  14   6     1135.85     1209.06    126.22 o
  -1  14   6      843.37     1110.47    206.64 o
   0  14   6     3401.66     3501.39    142.46 o
   1  14   6     1532.92     1391.81     94.17 o
   2  14   6       83.70      123.10     71.82 o
   3  14   6      309.69      257.99     64.25 o
   4  14   6      121.65       96.22     51.11 o
   5  14   6      202.57      104.58     54.19 o
   6  14   6     1812.20     1547.90    100.93 o
   7  14   6      138.76      208.66    185.40 o
   8  14   6       56.79       88.05    117.45 o
   9  14   6       11.22       40.65    167.41 o
  10  14   6       99.84      115.16    144.88 o
  11  14   6       56.65       36.74    279.50 o
  12  14   6      182.82      633.13    304.88 o
 -14  15   6       11.69     -109.13    269.33 o
 -13  15   6      113.80      184.26    154.99 o
 -12  15   6      218.31       39.45    130.68 o
 -11  15   6      610.80      390.14    153.44 o
 -10  15   6      490.81      205.44    180.98 o
  -9  15   6      295.75       83.08    163.90 o
  -8  15   6      314.95      218.46    140.20 o
  -7  15   6        0.46      181.57    151.52 o
  -6  15   6      849.52      716.19    205.17 o
  -5  15   6     1317.60     1333.11     85.56 o
  -4  15   6      731.39      650.43     85.77 o
  -3  15   6      521.19      502.03     71.17 o
  -2  15   6       61.12      160.42     77.36 o
  -1  15   6      334.50      287.68     92.83 o
   0  15   6     1203.43     1517.15    144.55 o
   1  15   6      659.09      771.55    103.03 o
   2  15   6     3401.20     3526.05    153.18 o
   3  15   6     1559.84     1530.02    176.25 o
   4  15   6     2155.07     2096.82     97.62 o
   5  15   6      717.93      660.11     58.21 o
   6  15   6       36.45       94.74     53.37 o
   7  15   6      327.53      185.04     50.33 o
   8  15   6      246.09      157.58    150.96 o
   9  15   6      358.55      227.32    142.04 o
  10  15   6      171.36      452.91    151.40 o
  11  15   6       32.61      130.07    201.84 o
  12  15   6       17.10      124.22    199.19 o
 -14  16   6       83.06       86.97    160.19 o
 -13  16   6      195.19      197.11    149.71 o
 -12  16   6        1.63       37.17    179.58 o
 -11  16   6       64.10      -64.16    131.13 o
 -10  16   6       81.74      434.16    213.85 o
  -9  16   6      331.00      468.75    194.20 o
  -8  16   6      552.04      554.56    167.33 o
  -7  16   6     1778.86     2124.88    196.79 o
  -6  16   6      175.60      212.28    131.14 o
  -5  16   6     1611.58     1191.55     65.10 o
  -4  16   6       54.66      -18.97     76.46 o
  -3  16   6       35.22      -97.27     97.27 o
  -2  16   6     1059.51      846.87     95.01 o
  -1  16   6     4410.24     4824.44    198.26 o
   0  16   6      906.96     1094.27    147.20 o
   1  16   6     2218.27     2434.44    176.81 o
   2  16   6      134.86      200.37     86.34 o
   3  16   6      212.17      202.53     68.20 o
   4  16   6      188.73      146.84     72.79 o
   5  16   6     3799.21     3792.17    146.84 o
   6  16   6      327.85      361.10     71.45 o
   7  16   6     1040.11      848.56     85.86 o
   8  16   6       23.52       66.42    196.23 o
   9  16   6       49.19      188.70    160.23 o
  10  16   6       98.72      357.79    167.41 o
  11  16   6      359.69      606.92    542.98 o
 -13  17   6      183.56      244.05    193.23 o
 -12  17   6       19.87      292.16    163.52 o
 -11  17   6      464.46      594.42    209.54 o
 -10  17   6        0.73      -86.60    156.41 o
  -9  17   6      207.49      156.14    138.96 o
  -8  17   6        3.26       35.52    156.05 o
  -7  17   6      111.06      112.43    161.58 o
  -6  17   6      310.47      183.25    140.49 o
  -5  17   6     5467.37     5332.64    274.46 o
  -4  17   6     2064.49     2028.40    157.31 o
  -3  17   6     3915.21     3823.75    192.95 o
  -2  17   6      855.46      962.89    132.09 o
  -1  17   6      193.74      386.30     95.70 o
   0  17   6       44.27      191.17     86.52 o
   1  17   6     2444.53     2540.26    154.76 o
   2  17   6      226.53      377.72     96.98 o
   3  17   6     3777.51     3843.07    181.89 o
   4  17   6        0.89       84.31     70.89 o
   5  17   6      190.41      177.11     77.22 o
   6  17   6      215.03      189.17     67.60 o
   7  17   6      885.85      628.64    107.25 o
   8  17   6      398.87      227.94    184.91 o
   9  17   6      963.61      732.05    230.95 o
  10  17   6       52.99      134.73    131.55 o
  11  17   6       53.02      656.70    679.18 o
 -13  18   6       90.12      211.11    223.13 o
 -12  18   6       26.57      229.70    187.05 o
 -11  18   6        2.42        0.02    161.46 o
 -10  18   6        0.44      104.85    262.87 o
  -9  18   6      776.35      719.59    288.94 o
  -8  18   6       35.08       39.57    160.50 o
  -7  18   6     2248.58     2004.00    213.54 o
  -6  18   6      238.64       32.84    125.96 o
  -5  18   6       15.38      -27.16     64.14 o
  -4  18   6       91.38       91.19     83.21 o
  -3  18   6     1647.91     1543.39    155.46 o
  -2  18   6      119.48       53.48     85.90 o
  -1  18   6     2788.20     2855.97    156.00 o
   0  18   6      309.29      718.25    207.98 o
   1  18   6     1747.83     2104.25    151.94 o
   2  18   6      172.63      170.55     97.63 o
   3  18   6      318.87      542.81    129.66 o
   4  18   6      176.27      182.52     98.75 o
   5  18   6     2835.79     2670.59    129.84 o
   6  18   6       30.74       85.24     85.84 o
   7  18   6      783.81      588.26    135.68 o
   8  18   6       28.27      146.50    142.77 o
   9  18   6        8.79      203.12    273.87 o
  10  18   6       17.48      108.92    127.91 o
  11  18   6      433.32      641.01    361.75 o
 -12  19   6       32.93      282.94    202.19 o
 -11  19   6      532.35      677.85    258.92 o
 -10  19   6       92.94      108.47    233.95 o
  -9  19   6      232.19     -170.41    170.41 o
  -8  19   6       33.07      210.33    168.24 o
  -7  19   6      160.00      126.37    179.07 o
  -6  19   6      152.13      121.46    174.13 o
  -5  19   6      703.95      435.67     93.99 o
  -4  19   6      123.81       58.89     88.67 o
  -3  19   6      896.83     1071.95    109.00 o
  -2  19   6      157.30       28.46    108.51 o
  -1  19   6        0.05       52.03     85.81 o
   0  19   6      310.48      285.32    119.55 o
   1  19   6     1057.27      815.57    177.86 o
   2  19   6      333.26      412.75    104.60 o
   3  19   6     1998.51     2823.25    211.27 o
   4  19   6      303.72      259.88    123.96 o
   5  19   6       12.74      163.05     91.78 o
   6  19   6        5.61       81.16     83.96 o
   7  19   6      320.55      142.57     85.74 o
   8  19   6        3.04       27.45    137.22 o
   9  19   6      331.01      690.26    289.20 o
  10  19   6        3.82      195.73    154.78 o
 -12  20   6        7.53      -49.26    179.28 o
 -11  20   6       10.77      286.54    177.26 o
 -10  20   6       87.79       68.05    153.84 o
  -9  20   6      430.62      905.94    224.06 o
  -8  20   6       79.74      340.59    210.26 o
  -7  20   6      634.75      554.13    219.40 o
  -6  20   6        0.46      -33.90    166.17 o
  -5  20   6      155.50      197.31    103.10 o
  -4  20   6       59.92      160.65    119.87 o
  -3  20   6      252.59      389.51     87.84 o
  -2  20   6       48.77        0.15     84.67 o
  -1  20   6     1153.54     1037.57    186.20 o
   0  20   6      378.81      274.71    128.77 o
   1  20   6      960.09      949.97    120.74 o
   2  20   6       85.94        7.57    114.17 o
   3  20   6       99.05     -112.81    112.81 o
   4  20   6       11.67      -38.53    117.84 o
   5  20   6      829.04      944.78    145.05 o
   6  20   6      404.56      296.48     88.15 o
   7  20   6      286.96      357.98    151.07 o
   8  20   6       30.12      166.71    178.41 o
   9  20   6       20.23      386.71    242.56 o
  10  20   6        0.74      178.34    190.95 o
 -11  21   6       46.49      706.69    274.99 o
 -10  21   6       70.18      339.95    235.33 o
  -9  21   6        0.34      561.40    289.57 o
  -8  21   6       41.53      214.47    156.57 o
  -7  21   6      100.93      462.47    217.04 o
  -6  21   6      164.71      228.13    168.45 o
  -5  21   6      773.06      417.53    118.15 o
  -4  21   6      340.62      179.36    108.34 o
  -3  21   6     1646.55     1487.02    303.97 o
  -2  21   6      209.81      223.50     97.04 o
  -1  21   6       53.76      131.96    115.81 o
   0  21   6      131.10      -74.32    116.12 o
   1  21   6      554.85      818.85    124.48 o
   2  21   6      381.39      371.59    131.32 o
   3  21   6      671.65      986.80    210.91 o
   4  21   6      308.23      335.64    130.43 o
   5  21   6       11.60      146.23    128.54 o
   6  21   6       44.83     -116.93    116.93 o
   7  21   6      165.59      140.76    175.59 o
   8  21   6      180.64      286.15    256.56 o
   9  21   6      276.37       52.27    158.08 o
 -11  22   6        7.16       96.86    178.37 o
 -10  22   6      114.06     -273.37    284.65 o
  -9  22   6      143.69      433.16    211.53 o
  -8  22   6      748.49      712.61    220.11 o
  -7  22   6      236.24      469.06    197.67 o
  -6  22   6       78.13       41.31    189.92 o
  -5  22   6       48.89       24.55     93.56 o
  -4  22   6        1.50        7.60    110.88 o
  -3  22   6      377.26      339.55    114.54 o
  -2  22   6      864.92     1157.49    145.13 o
  -1  22   6      606.88      645.89    133.14 o
   0  22   6     1177.04     1592.60    275.67 o
   1  22   6      175.27       97.18    131.10 o
   2  22   6      125.04      -40.06    107.48 o
   3  22   6      194.21      259.03    105.67 o
   4  22   6      310.88      221.80    182.90 o
   5  22   6      241.83      354.35    153.41 o
   6  22   6      538.24      262.87    119.46 o
   7  22   6      109.39      205.84    156.30 o
   8  22   6       83.58      134.48    213.62 o
   9  22   6        0.72      459.47    567.37 o
 -10  23   6      305.62      491.61    233.45 o
  -9  23   6        7.07      -63.13    182.39 o
  -8  23   6        7.70      321.66    199.43 o
  -7  23   6        1.63      358.57    341.26 o
  -6  23   6      731.86      680.44    219.06 o
  -5  23   6        8.08       47.05    108.41 o
  -4  23   6     1272.57     1074.50    257.78 o
  -3  23   6       32.36       84.11    115.65 o
  -2  23   6      579.01      451.34    114.09 o
  -1  23   6       46.42       51.82    100.71 o
   0  23   6      479.21      393.48    136.96 o
   1  23   6       10.99       29.21    141.09 o
   2  23   6     1966.50     2397.27    280.25 o
   3  23   6        0.44       47.80    131.03 o
   4  23   6      630.98      681.36    132.84 o
   5  23   6        2.87      -61.69    162.77 o
   6  23   6       61.64      162.87    157.77 o
   7  23   6       30.87       16.13    128.57 o
   8  23   6      244.65      527.30    328.40 o
  -9  24   6        0.07     -122.70    248.15 o
  -8  24   6      352.45      875.48    246.92 o
  -7  24   6       19.08      123.53    166.24 o
  -6  24   6       91.59      160.39    261.86 o
  -5  24   6        0.13      118.63    228.90 o
  -4  24   6        4.32       72.14    118.67 o
  -3  24   6       76.68      159.41    122.34 o
  -2  24   6     1308.49     1623.30    282.19 o
  -1  24   6       25.10       96.41    115.11 o
   0  24   6     1078.54      954.92    188.06 o
   1  24   6        8.83       72.13    136.22 o
   2  24   6        3.97       44.13    121.13 o
   3  24   6        1.69      252.31    241.97 o
   4  24   6      599.46      456.07    117.72 o
   5  24   6       43.93      151.92    128.01 o
   6  24   6      494.48      372.75    216.70 o
   7  24   6       46.38      179.33    168.21 o
  -9  25   6       10.91     -363.57    363.57 o
  -8  25   6        3.29     1008.31    342.67 o
  -7  25   6       22.97      139.97    484.39 o
  -6  25   6      112.19      -45.40    195.83 o
  -5  25   6       43.35      352.23    223.43 o
  -4  25   6      334.20      304.15    174.32 o
  -3  25   6      122.91      106.03     99.35 o
  -2  25   6      190.69      331.94    170.40 o
  -1  25   6        1.86      226.41    134.33 o
   0  25   6       31.50       -1.45    140.37 o
   1  25   6        6.71      148.85    169.96 o
   2  25   6      431.52      493.36    208.03 o
   3  25   6       19.70       70.65    146.34 o
   4  25   6      117.64       85.09    110.74 o
   5  25   6        0.29      168.93    138.24 o
   6  25   6      116.02      135.24    254.79 o
  -8  26   6      273.72     1111.33    741.35 o
  -7  26   6      125.50      261.01    358.55 o
  -6  26   6      142.63      360.11    255.81 o
  -5  26   6       19.88      -40.71    443.58 o
  -4  26   6        2.86      270.28    171.55 o
  -3  26   6       28.70       98.48    110.60 o
  -2  26   6      304.46      240.56    145.60 o
  -1  26   6       59.39      -69.94    113.52 o
   0  26   6      217.42      251.10    138.75 o
   1  26   6       48.40       21.92    151.91 o
   2  26   6        0.27      265.22    204.35 o
   3  26   6        0.22     -181.03    199.68 o
   4  26   6      123.89      543.25    290.20 o
   5  26   6      124.40       59.77    128.13 o
  -6  27   6      177.42     -228.90    548.69 o
  -5  27   6      216.28      168.31    227.72 o
  -4  27   6      458.45      397.09    252.73 o
  -3  27   6      190.39      512.43    258.39 o
  -2  27   6       35.50      156.10    165.66 o
  -1  27   6        1.04     -110.98    127.43 o
   0  27   6       26.47      226.56    198.48 o
   1  27   6       67.89      190.11    153.89 o
   2  27   6      287.05      893.47    500.10 o
   3  27   6       98.29      -72.29    149.88 o
   4  27   6      144.14       27.16    151.32 o
  -5  28   6        9.59      278.81    339.87 o
  -4  28   6        0.41     -180.48    232.37 o
  -3  28   6      129.59      117.58    131.33 o
  -2  28   6      168.33       70.32    145.88 o
  -1  28   6      340.32      430.35    173.47 o
   0  28   6      172.35      365.22    178.52 o
   1  28   6       55.95       85.90    133.40 o
   2  28   6        0.23      528.70    216.93 o
 -15   0   7      737.18      404.71    211.48 o
 -13   0   7     1049.54      979.73    308.92 o
  -7   0   7     4158.96     3818.86    215.47 o
  -5   0   7     1863.29     1477.72    151.86 o
  -3   0   7      157.31       38.05     60.09 o
  -1   0   7     5399.06     5207.55    177.73 o
   1   0   7    45349.00    47683.01   1196.88 o
   3   0   7      341.09      346.77     54.85 o
   5   0   7     4373.43     4146.94    125.12 o
   7   0   7     2070.26     1992.95     97.82 o
   9   0   7     1893.60     1753.16    266.55 o
  11   0   7      420.56      267.99     84.52 o
  13   0   7     1283.26      717.65    522.21 o
 -16   1   7       19.24     -100.98    184.91 o
 -15   1   7      185.65      168.14    159.97 o
 -14   1   7        2.98      165.30    292.27 o
 -13   1   7       66.60      -55.24    296.09 o
 -12   1   7      105.32     -221.93    225.00 o
 -11   1   7     1316.27     2112.80    332.90 o
  -8   1   7       36.74     1259.93    215.24 o
  -7   1   7       81.30      269.33    153.07 o
  -6   1   7       28.86       84.21     88.52 o
  -5   1   7       52.61      101.68    141.63 o
  -4   1   7      329.33      527.81    115.99 o
  -3   1   7    21363.97    21799.91    461.87 o
  -2   1   7     2364.22     2834.16    213.54 o
  -1   1   7     5696.30     6440.21    137.02 o
   0   1   7      113.52      148.06     34.12 o
   1   1   7     6013.82     6596.10    291.50 o
   2   1   7       29.14        8.53     31.46 o
   3   1   7    19833.87    19222.80    308.41 o
   4   1   7      297.55      463.56     42.77 o
   5   1   7      573.32      638.05     50.04 o
   6   1   7     1242.90     1286.08    159.06 o
   7   1   7      602.30      543.05     55.25 o
   8   1   7      180.03      242.05     52.85 o
   9   1   7     2967.15     2655.97     85.96 o
  10   1   7      157.58      151.37     78.95 o
  11   1   7      697.03      518.20     86.35 o
  12   1   7        0.15     -130.75    166.36 o
  13   1   7       13.00      -92.88    177.82 o
 -16   2   7        0.11      -86.61    190.55 o
 -15   2   7      241.52      328.90    152.50 o
 -14   2   7      255.19      243.59    148.26 o
 -13   2   7      939.95      742.19    207.45 o
 -12   2   7        3.14      144.14    351.58 o
 -11   2   7       98.62      139.68    192.38 o
 -10   2   7      260.51      218.03    190.98 o
  -9   2   7     1092.77     1394.54    172.16 o
  -6   2   7     2498.96     2493.98    118.47 o
  -5   2   7     4513.94     3666.37    242.84 o
  -4   2   7      203.85      480.90     84.24 o
  -3   2   7     3222.51     3063.36    108.34 o
  -2   2   7     5385.32     5569.03    154.16 o
  -1   2   7    21855.73    20881.58    384.60 o
   0   2   7     1194.65     1106.43     56.10 o
   1   2   7     6765.49     7572.48    152.39 o
   2   2   7     2218.83     2250.29    106.37 o
   3   2   7        0.23       42.12     37.00 o
   4   2   7       30.73       11.94     38.11 o
   5   2   7     3989.28     3797.36    123.79 o
   6   2   7        2.88      -10.41     55.41 o
   7   2   7     1673.83     1604.00    100.82 o
   8   2   7      949.36      767.34     44.22 o
   9   2   7     1047.82      951.73    123.60 o
  10   2   7        9.49       75.29     68.37 o
  11   2   7      129.27      178.73    108.36 o
  12   2   7      138.83      154.70    127.42 o
  13   2   7      381.98      304.95    248.04 o
 -16   3   7      107.68      406.18    272.25 o
 -15   3   7      174.34      639.35    332.40 o
 -14   3   7        1.34       32.95     92.32 o
 -13   3   7       70.13       87.54     99.89 o
 -12   3   7      553.52      637.08    260.13 o
 -11   3   7     1131.72     1494.41    296.65 o
 -10   3   7     1079.69     1342.90    221.36 o
  -9   3   7     1397.35     1228.97    367.47 o
  -8   3   7      925.46     1010.46    353.67 o
  -7   3   7       10.21      -12.07     93.05 o
  -6   3   7     1801.51     1473.08    166.82 o
  -5   3   7     4405.47     4269.28    144.79 o
  -4   3   7    10941.75    10906.47    236.61 o
  -3   3   7    13377.93    13021.69    256.00 o
  -2   3   7    21227.09    22509.30    467.65 o
  -1   3   7      516.24      675.67     51.55 o
   0   3   7        3.09       41.61     40.82 o
   1   3   7     2205.62     2123.82     74.94 o
   2   3   7       36.66       43.71     39.73 o
   3   3   7     3530.49     3092.77    124.94 o
   4   3   7     2799.76     2714.66     97.66 o
   5   3   7     4008.20     4508.28    154.55 o
   6   3   7     2434.22     2502.77    133.93 o
   7   3   7        0.18       67.53     65.14 o
   8   3   7      480.13      373.75    125.23 o
   9   3   7     1204.68     1759.10    198.85 o
  10   3   7      831.40      848.29    140.58 o
  11   3   7      285.92       88.88    114.48 o
  12   3   7       54.40        0.21    102.91 o
  13   3   7        2.56      -20.97    201.33 o
 -16   4   7       31.96      221.76    198.69 o
 -15   4   7      171.08      335.51    336.70 o
 -14   4   7      812.43      939.50    292.14 o
 -13   4   7      185.70      200.59     82.94 o
 -12   4   7      332.96      345.83    202.47 o
 -11   4   7       82.49       -0.56    182.06 o
 -10   4   7        0.82       16.73    170.35 o
  -9   4   7       47.64     -143.86    180.67 o
  -8   4   7     5237.86     5805.31    509.24 o
  -7   4   7      492.13      516.59    110.61 o
  -6   4   7    10571.94    10633.15    305.80 o
  -5   4   7     1751.01     1707.35    110.74 o
  -4   4   7      484.23      479.74     88.61 o
  -3   4   7      865.53      893.73     84.53 o
  -2   4   7    12830.42    13806.88    289.16 o
  -1   4   7     5391.41     5468.20    131.70 o
   0   4   7    15034.53    14016.60    272.20 o
   1   4   7     2895.42     2654.69     82.77 o
   2   4   7     4132.47     3722.24    139.30 o
   3   4   7       52.63      -53.22     53.22 o
   4   4   7        2.97      -12.33     46.13 o
   5   4   7      746.63      840.56     66.55 o
   6   4   7      819.72     1070.01     97.14 o
   7   4   7      762.91      900.89     90.56 o
   8   4   7     1591.92     1987.79    128.60 o
   9   4   7       14.31       -7.76     96.84 o
  10   4   7        0.92       97.37    131.48 o
  11   4   7       60.41       52.15    122.26 o
  12   4   7      355.88      187.67    110.14 o
  13   4   7      114.31       55.76    363.01 o
 -16   5   7      217.78       20.34    286.39 o
 -15   5   7        4.85        0.63    158.54 o
 -14   5   7       22.77      -35.88    154.95 o
 -13   5   7        4.76       30.24     93.88 o
 -12   5   7        4.90      -61.63     61.63 o
 -11   5   7     1250.02     1824.80    318.68 o
 -10   5   7      108.83      113.29    154.88 o
  -9   5   7       79.26      252.31    157.75 o
  -8   5   7     2152.00     1820.95    188.73 o
  -7   5   7       48.83      220.32     68.99 o
  -6   5   7      828.73     1036.99     85.13 o
  -5   5   7      275.55      219.12     63.86 o
  -4   5   7    11031.24    10195.32    293.55 o
  -3   5   7     7016.47     7740.80    203.51 o
  -2   5   7     9287.60     8291.38    173.85 o
  -1   5   7      995.39      925.28     65.32 o
   0   5   7     1461.76     1358.69     64.72 o
   1   5   7        0.51      474.70    266.19 o
   2   5   7     6455.48     6287.29    176.11 o
   3   5   7       21.44      -10.50     57.77 o
   4   5   7     2476.33     2709.35    203.52 o
   5   5   7     1586.92     1867.39    140.23 o
   6   5   7      253.40      246.29     73.34 o
   7   5   7        1.54      -50.30     65.79 o
   8   5   7     1628.55     1784.60    181.25 o
   9   5   7       11.91        3.19    142.05 o
  10   5   7     1065.99     1036.42    320.78 o
  11   5   7       59.64       92.30    101.64 o
  12   5   7      278.33      119.52    108.06 o
  13   5   7        4.38      146.37    239.22 o
 -16   6   7       46.09     -152.33    235.03 o
 -15   6   7       11.60      -34.73    169.41 o
 -14   6   7      532.99      564.88    231.98 o
 -13   6   7        1.89       66.64     86.49 o
 -12   6   7      585.58      372.19     79.68 o
 -11   6   7        1.88      102.97     61.96 o
 -10   6   7       64.80       33.12    109.97 o
  -9   6   7       57.67      124.43     42.44 o
  -8   6   7      633.48      688.25     79.48 o
  -7   6   7       27.57       61.33     51.22 o
  -6   6   7     8740.16     8783.56    251.27 o
  -5   6   7      234.35      424.42     62.49 o
  -4   6   7     1544.65     1428.87     91.95 o
  -3   6   7      245.37      487.84     94.16 o
  -2   6   7     2992.53     2586.71    105.08 o
  -1   6   7      121.08       47.30     51.50 o
   0   6   7     4990.21     5497.30    134.00 o
   1   6   7     2289.35     2274.28    100.09 o
   2   6   7     1753.00     1911.83     49.09 o
   3   6   7      337.68      312.64     78.35 o
   4   6   7      956.15     1024.99    151.87 o
   5   6   7     1357.08     1334.35    176.79 o
   6   6   7     7181.36     7323.04    241.09 o
   7   6   7        0.25       82.99     93.22 o
   8   6   7     3142.18     3304.28    191.18 o
   9   6   7       92.16      273.31    160.51 o
  10   6   7        1.80     -130.22    151.84 o
  11   6   7       11.72      -33.53    115.68 o
  12   6   7      248.06      226.65    151.53 o
  13   6   7        6.44       69.97    176.83 o
 -16   7   7      284.07      523.28    205.16 o
 -15   7   7        1.57      266.64    232.52 o
 -14   7   7       34.48      180.24    176.43 o
 -13   7   7       41.96      -33.22    135.21 o
 -12   7   7      988.38      845.32    175.68 o
 -11   7   7       84.54      139.69    114.12 o
 -10   7   7     1240.93     1253.89    162.88 o
  -9   7   7      579.87      468.52    113.40 o
  -8   7   7     2014.12     1540.88    323.37 o
  -7   7   7      104.65       97.82     41.17 o
  -6   7   7      493.06      506.85     87.33 o
  -5   7   7       85.19      312.14     82.90 o
  -4   7   7     5735.17     5150.31    163.23 o
  -3   7   7      675.08      769.31     63.83 o
  -2   7   7     3829.95     3853.31    110.46 o
  -1   7   7      309.87      224.71     48.48 o
   0   7   7      205.30      240.03     42.59 o
   1   7   7       39.91       90.79     32.59 o
   2   7   7     1191.95     1233.10     69.51 o
   3   7   7        0.71       -2.76     55.42 o
   4   7   7     3702.23     3668.62    233.53 o
   5   7   7      118.62      198.03     86.25 o
   6   7   7     2049.14     2090.74    137.70 o
   7   7   7       19.15       37.81     73.89 o
   8   7   7     1199.62     1229.22    116.07 o
   9   7   7      257.87      224.54    112.90 o
  10   7   7     1177.24      858.06    160.85 o
  11   7   7       87.03      162.22    149.47 o
  12   7   7      371.00      404.26    136.34 o
  13   7   7        9.29      -75.92    135.02 o
 -16   8   7       67.09     -444.14    552.32 o
 -15   8   7       43.49        1.50    172.97 o
 -14   8   7      509.82      317.83    159.67 o
 -13   8   7      302.85      230.80    139.70 o
 -12   8   7      449.65      520.90    145.18 o
 -11   8   7      158.63      298.96    156.87 o
 -10   8   7        0.05      -23.08     91.71 o
  -9   8   7        1.75      -87.18     99.23 o
  -8   8   7     2817.43     3193.65    181.51 o
  -7   8   7      788.35      730.00     99.61 o
  -6   8   7     3091.62     3083.45    201.26 o
  -5   8   7      410.90      734.34    131.33 o
  -4   8   7      119.18      112.81     59.82 o
  -3   8   7      926.69      975.41     67.63 o
  -2   8   7       96.52       90.27     47.88 o
  -1   8   7       93.11       84.85     45.54 o
   0   8   7     5949.35     5535.77    140.37 o
   1   8   7      630.66      627.53     69.57 o
   2   8   7      869.02      864.03     65.81 o
   3   8   7      276.88      333.72     88.62 o
   4   8   7      778.53     1012.88    159.24 o
   5   8   7      177.85      237.89     80.98 o
   6   8   7     3825.75     3922.65    262.40 o
   7   8   7       88.86      149.68     87.88 o
   8   8   7     1259.14     1312.19    176.26 o
   9   8   7      137.21       11.44    114.19 o
  10   8   7       37.35       28.31    129.23 o
  11   8   7        7.87      -14.90    220.85 o
  12   8   7      363.30      220.24    218.30 o
  13   8   7       83.81      -47.67    222.58 o
 -15   9   7       74.01      110.14    166.69 o
 -14   9   7        5.89      395.38    199.40 o
 -13   9   7       27.40      265.80    156.54 o
 -12   9   7      306.21      529.68    157.33 o
 -11   9   7      860.98      843.47    141.70 o
 -10   9   7     2337.71     2831.29    185.96 o
  -9   9   7     2676.02     2820.71    234.84 o
  -8   9   7      441.99      367.76    136.74 o
  -7   9   7       21.22      -22.87     92.38 o
  -6   9   7     1422.32     1404.07    157.97 o
  -5   9   7     1036.00     1230.99    123.46 o
  -4   9   7     4351.25     4061.54    130.19 o
  -3   9   7     6267.00     6002.47    172.62 o
  -2   9   7     1054.49     1151.06    122.70 o
  -1   9   7     1607.27     1493.54    104.05 o
   0   9   7      135.44      216.26     51.45 o
   1   9   7     3291.78     3515.95    117.04 o
   2   9   7     8377.62     8051.72    171.60 o
   3   9   7     8350.45     7421.96    168.76 o
   4   9   7     2554.16     2566.97    160.64 o
   5   9   7      786.53     1003.27    101.99 o
   6   9   7     2058.88     1762.49    159.47 o
   7   9   7       86.26       66.59     85.68 o
   8   9   7      482.02      551.45    120.73 o
   9   9   7      350.19      453.70    131.33 o
  10   9   7      640.43      867.73    216.51 o
  11   9   7      473.70     1139.04    432.01 o
  12   9   7      110.08      238.78    432.15 o
  13   9   7       15.42       33.52    172.41 o
 -15  10   7      229.84      276.36    224.78 o
 -14  10   7       41.51      289.56    286.33 o
 -13  10   7      618.97      509.50    163.85 o
 -12  10   7      118.43       76.62    126.79 o
 -11  10   7      430.58      191.72    140.34 o
 -10  10   7        0.47      -11.51    133.67 o
  -9  10   7       98.98       38.72     90.93 o
  -8  10   7      635.55     1060.16    290.71 o
  -7  10   7     3293.55     3021.10    196.95 o
  -6  10   7     2269.47     2537.17    144.95 o
  -5  10   7      910.64     1160.91    112.18 o
  -4  10   7      913.79      956.85     67.20 o
  -3  10   7       66.54      -19.75     82.62 o
  -2  10   7     1327.17     1320.20    141.05 o
  -1  10   7     2546.69     2229.10    108.59 o
   0  10   7     3835.21     4031.66    159.65 o
   1  10   7     5933.18     6098.17    206.91 o
   2  10   7        7.76      162.83     79.23 o
   3  10   7      121.42       71.30     44.37 o
   4  10   7       49.06       77.35     79.65 o
   5  10   7     3315.08     3158.82    175.77 o
   6  10   7     1950.49     2323.14    204.96 o
   7  10   7     2556.38     2507.50    175.42 o
   8  10   7      479.37      644.80    113.14 o
   9  10   7      144.09      143.68    114.50 o
  10  10   7        8.06      119.25    170.98 o
  11  10   7       84.86     -179.97    231.69 o
  12  10   7      212.73      499.66    260.37 o
  13  10   7      337.48      187.36    363.29 o
 -15  11   7       31.95      154.71    153.63 o
 -14  11   7        4.41      115.55    151.82 o
 -13  11   7       29.49      -32.62    153.73 o
 -12  11   7      215.39      233.86    126.91 o
 -11  11   7     2829.02     3417.44    271.43 o
 -10  11   7     1518.18     1719.18    181.41 o
  -9  11   7      454.35      275.37    129.60 o
  -8  11   7        8.58       78.22    123.53 o
  -7  11   7      456.78      438.65    101.59 o
  -6  11   7       55.11      277.37    114.36 o
  -5  11   7     3252.69     3414.03    188.39 o
  -4  11   7        0.78      -60.53     60.53 o
  -3  11   7     1956.76     1914.41    108.83 o
  -2  11   7      593.49      563.63     99.76 o
  -1  11   7      199.77      149.71     87.40 o
   0  11   7       32.10      -88.63    103.34 o
   1  11   7     6012.96     5790.01    195.43 o
   2  11   7     1872.39     1779.82     83.02 o
   3  11   7    12854.42    13081.74    307.27 o
   4  11   7      663.70      515.30     42.67 o
   5  11   7     3812.02     4121.52    192.18 o
   6  11   7      241.22      347.46    136.99 o
   7  11   7      345.66      343.83    124.46 o
   8  11   7      174.60      131.48     97.80 o
   9  11   7     1341.13     1401.46    225.37 o
  10  11   7      162.46      261.30    174.99 o
  11  11   7      641.75      590.25    289.28 o
  12  11   7       18.38      132.59    229.71 o
 -15  12   7      190.90      164.72    190.32 o
 -14  12   7        6.29       44.53    179.68 o
 -13  12   7      471.84      226.99    156.49 o
 -12  12   7        1.35       76.62    143.37 o
 -11  12   7       30.98      108.14    138.42 o
 -10  12   7      106.19      -22.95    155.15 o
  -9  12   7      854.53     1065.74    180.89 o
  -8  12   7       22.16     -108.42    108.42 o
  -7  12   7     2955.06     2824.49    225.73 o
  -6  12   7      237.68      198.58    141.26 o
  -5  12   7      886.26      966.97    169.48 o
  -4  12   7       16.30       29.44     69.62 o
  -3  12   7      998.53     1187.66     89.35 o
  -2  12   7      330.58      277.04     66.00 o
  -1  12   7     4431.82     4233.27    155.94 o
   0  12   7       51.32      -38.92     72.35 o
   1  12   7     4111.42     4034.79    192.00 o
   2  12   7        5.35       60.82     71.93 o
   3  12   7       71.59       49.67     61.37 o
   4  12   7       18.73       30.02     50.62 o
   5  12   7     3925.40     3843.26    230.31 o
   6  12   7       54.42      124.68    130.80 o
   7  12   7     2758.51     3242.02    209.24 o
   8  12   7       40.67      120.66    123.69 o
   9  12   7      232.90      272.05    140.67 o
  10  12   7        1.06      -78.19    161.37 o
  11  12   7       67.31       26.99    168.75 o
  12  12   7        5.23     -139.13    240.66 o
 -14  13   7        9.97      105.20    172.91 o
 -13  13   7       24.63       95.43    145.98 o
 -12  13   7       21.53      118.22    154.60 o
 -11  13   7     1730.85     2188.41    286.74 o
 -10  13   7       48.61      -12.02    145.68 o
  -9  13   7      342.78      267.14    123.23 o
  -8  13   7       55.43       32.44    121.24 o
  -7  13   7       23.84      -38.76    147.60 o
  -6  13   7       10.43       25.48     96.71 o
  -5  13   7     1674.94     1896.34    113.98 o
  -4  13   7       95.36      233.10     78.33 o
  -3  13   7      690.33      867.87    133.15 o
  -2  13   7       34.24       78.70     95.54 o
  -1  13   7      345.85      424.79    107.00 o
   0  13   7        1.33       42.33     80.65 o
   1  13   7     1612.31     1937.56    174.39 o
   2  13   7     1685.03     1528.04    170.88 o
   3  13   7     1882.17     1696.93    141.90 o
   4  13   7      109.60      153.08     62.79 o
   5  13   7     2516.69     2008.00    306.68 o
   6  13   7        0.28      109.23    128.62 o
   7  13   7       43.47      106.44    133.82 o
   8  13   7        0.73      -23.57    104.90 o
   9  13   7      710.86      583.93    167.20 o
  10  13   7       20.44      -35.48    120.84 o
  11  13   7      321.10      156.46    253.21 o
  12  13   7       35.79      241.17    245.91 o
 -14  14   7      123.00        8.66    152.98 o
 -13  14   7      323.31      347.04    206.04 o
 -12  14   7      182.98      120.16    227.01 o
 -11  14   7       39.73      -62.24    173.44 o
 -10  14   7       35.89      137.85    132.13 o
  -9  14   7      371.74      575.42    145.96 o
  -8  14   7       98.23       50.60    123.42 o
  -7  14   7      487.61      570.79    154.72 o
  -6  14   7       83.17       47.16    240.44 o
  -5  14   7      686.18      560.50     73.38 o
  -4  14   7       59.30       90.13    102.98 o
  -3  14   7       31.48      -12.75     54.53 o
  -2  14   7       19.83       44.01     66.04 o
  -1  14   7     1427.69     1677.49    121.47 o
   0  14   7     1048.90     1283.00    153.36 o
   1  14   7     5474.50     6192.17    438.08 o
   2  14   7       84.58      -13.77     75.71 o
   3  14   7     1277.09     1169.53    104.41 o
   4  14   7       69.22      -25.98     63.75 o
   5  14   7     2004.51     1822.77    127.21 o
   6  14   7      601.48      492.00    126.36 o
   7  14   7     1048.70     1058.63    228.23 o
   8  14   7      241.26      113.89    125.97 o
   9  14   7      132.14      104.72    121.18 o
  10  14   7       10.54     -135.14    135.14 o
  11  14   7       82.81      299.03    217.69 o
  12  14   7       65.84      435.22    282.71 o
 -14  15   7        0.58       90.32    150.76 o
 -13  15   7       22.37       46.33    141.34 o
 -12  15   7      127.55      188.19    169.70 o
 -11  15   7      750.64      627.70    175.82 o
 -10  15   7      610.92      589.65    160.11 o
  -9  15   7      186.09      288.41    245.08 o
  -8  15   7      340.38      174.13    144.35 o
  -7  15   7        0.09       69.39    150.81 o
  -6  15   7      170.80      114.83    128.13 o
  -5  15   7      181.28      230.69     83.70 o
  -4  15   7     1060.76      978.92    103.98 o
  -3  15   7      202.77        4.25     81.32 o
  -2  15   7       86.34      166.28     90.95 o
  -1  15   7      674.93      710.07     95.27 o
   0  15   7      130.03      313.59     91.69 o
   1  15   7       23.77      -47.07    106.08 o
   2  15   7     2618.70     2643.59    165.57 o
   3  15   7      702.93      939.06    137.30 o
   4  15   7     1324.52     1365.29    107.81 o
   5  15   7      966.38      958.83    175.20 o
   6  15   7      356.66      121.22    101.65 o
   7  15   7       76.76      -68.96    138.72 o
   8  15   7      459.42      590.08    201.96 o
   9  15   7      149.23      305.76    180.24 o
  10  15   7      270.69      390.58    201.08 o
  11  15   7       54.71       73.50    201.52 o
 -13  16   7      164.85      -70.37    169.21 o
 -12  16   7      126.63      159.65    154.88 o
 -11  16   7        9.58     -106.08    130.06 o
 -10  16   7      102.00       42.04    120.14 o
  -9  16   7      393.95      275.30    145.66 o
  -8  16   7      511.06      335.51    159.22 o
  -7  16   7      542.10      844.64    177.47 o
  -6  16   7     3002.47     3593.44    379.70 o
  -5  16   7      159.78       13.74     67.60 o
  -4  16   7      533.04      324.70    108.90 o
  -3  16   7      228.70       43.22    102.18 o
  -2  16   7     1620.61     1780.78    159.82 o
  -1  16   7     1262.27     1545.71    157.00 o
   0  16   7     3515.00     3471.57    287.77 o
   1  16   7     3303.66     3489.38    212.28 o
   2  16   7       13.41      141.82    103.72 o
   3  16   7      763.96      903.98     93.70 o
   4  16   7       19.17      139.69     90.17 o
   5  16   7      289.43      206.12     95.53 o
   6  16   7     2514.76     2185.82    340.74 o
   7  16   7       25.97       44.71    115.51 o
   8  16   7     1019.55     1025.30    215.98 o
   9  16   7        8.53       62.80    156.16 o
  10  16   7       12.56     -129.58    129.58 o
  11  16   7      101.08      -14.95    188.05 o
 -13  17   7        0.28     -121.42    167.82 o
 -12  17   7      298.90      325.53    211.67 o
 -11  17   7       17.53      135.75    148.60 o
 -10  17   7     1228.03     1091.91    255.50 o
  -9  17   7       58.02     -169.58    222.20 o
  -8  17   7      678.12      545.83    162.73 o
  -7  17   7      266.68      353.51    159.78 o
  -6  17   7     1089.68     1097.14    166.46 o
  -5  17   7       62.34      -10.95     75.24 o
  -4  17   7     3867.93     3685.03    197.96 o
  -3  17   7     1694.21     1844.78    141.17 o
  -2  17   7     1533.12     1845.18    195.35 o
  -1  17   7      266.79      262.54     99.77 o
   0  17   7       57.55       -3.19    115.82 o
   1  17   7      225.03      245.84    115.93 o
   2  17   7     1753.78     1231.89    411.52 o
   3  17   7       14.51       10.55     67.48 o
   4  17   7     1229.24      914.96    257.11 o
   5  17   7       74.11       79.80     98.27 o
   6  17   7      438.50      437.01     90.52 o
   7  17   7       23.78       78.09    110.03 o
   8  17   7      667.71      730.19    281.69 o
   9  17   7       75.06      669.12    232.56 o
  10  17   7      695.87      767.79    394.48 o
  11  17   7        4.75     -101.49    268.49 o
 -13  18   7        0.01      227.85    216.54 o
 -12  18   7      284.29      425.29    271.39 o
 -11  18   7        0.90     -147.22    160.38 o
 -10  18   7        9.41      -59.84    254.08 o
  -9  18   7        0.11      324.12    244.30 o
  -8  18   7     1125.03     1296.60    351.61 o
  -7  18   7       58.93      -58.69    149.41 o
  -6  18   7      698.55     1767.18    771.26 o
  -5  18   7       52.98      -17.19     70.63 o
  -4  18   7      393.55      132.72     75.50 o
  -3  18   7       25.38       81.06     97.71 o
  -2  18   7      684.16      608.40    117.43 o
  -1  18   7       27.19       35.35     92.54 o
   0  18   7     4239.36     4781.57    239.41 o
   1  18   7       92.13       90.98    107.42 o
   2  18   7      466.74      403.17     94.95 o
   3  18   7        0.34      -68.63     76.79 o
   4  18   7      458.99      535.91    109.78 o
   5  18   7        1.23      -32.84     68.44 o
   6  18   7      880.67      425.49    126.59 o
   7  18   7       45.94      129.94    119.47 o
   8  18   7      265.18      405.07    141.68 o
   9  18   7       17.50     -189.59    202.87 o
  10  18   7       48.89      298.40    273.00 o
 -12  19   7      160.70        8.42    233.39 o
 -11  19   7      189.54      445.03    201.06 o
 -10  19   7      534.39     1048.57    368.86 o
  -9  19   7      180.87      923.95    301.63 o
  -8  19   7      274.66      509.00    254.03 o
  -7  19   7       46.48      -18.60    148.79 o
  -6  19   7      636.06      363.77    151.40 o
  -5  19   7       66.87      -46.73     84.19 o
  -4  19   7      905.35      807.44    141.77 o
  -3  19   7       93.20      -40.65    123.24 o
  -2  19   7      884.07      662.98    137.47 o
  -1  19   7      106.96      204.91     94.42 o
   0  19   7       78.43       -0.31     77.69 o
   1  19   7      130.42       73.53     97.71 o
   2  19   7      836.74     1105.90    110.53 o
   3  19   7       19.76      -38.86     92.73 o
   4  19   7      984.85      947.45    103.29 o
   5  19   7      120.35       21.34     69.47 o
   6  19   7       45.66      -51.23     91.31 o
   7  19   7       18.82      213.21    205.01 o
   8  19   7      187.40      520.65    224.84 o
   9  19   7        6.03       10.31    161.21 o
  10  19   7      342.88      405.46    256.37 o
 -12  20   7       84.45      152.01    176.64 o
 -11  20   7        7.53     -169.55    169.55 o
 -10  20   7       17.91     -203.12    203.12 o
  -9  20   7        6.43      433.94    382.04 o
  -8  20   7      799.02      774.85    251.80 o
  -7  20   7        8.95     -129.67    162.69 o
  -6  20   7      765.42      629.68    198.70 o
  -5  20   7      239.33      196.95     90.83 o
  -4  20   7       45.42      -59.12    101.50 o
  -3  20   7        0.04     -106.40    106.40 o
  -2  20   7      562.54      494.80    176.95 o
  -1  20   7      294.72      335.66    117.14 o
   0  20   7      852.74      657.09    130.71 o
   1  20   7      228.28      334.13    138.35 o
   2  20   7      559.00      771.94    144.95 o
   3  20   7       26.11      -50.07     90.16 o
   4  20   7        0.93      -18.78     76.34 o
   5  20   7      218.36       78.95     67.09 o
   6  20   7      589.93      386.86    194.35 o
   7  20   7      291.28     -114.26    350.88 o
   8  20   7      316.49      485.25    375.54 o
   9  20   7       84.59      241.46    209.05 o
 -11  21   7      112.60      231.31    187.89 o
 -10  21   7      158.26      189.32    201.70 o
  -9  21   7       55.34      602.57    218.60 o
  -8  21   7       64.34      368.73    229.71 o
  -7  21   7        9.19       15.41    231.56 o
  -6  21   7      208.14        5.98    338.61 o
  -5  21   7      189.02      137.25     70.08 o
  -4  21   7      932.06      970.30    255.15 o
  -3  21   7       83.39       93.31     96.22 o
  -2  21   7      895.47      700.18    153.70 o
  -1  21   7        6.83      -90.76    105.18 o
   0  21   7       13.34      -74.21     97.74 o
   1  21   7       39.87      122.95     96.29 o
   2  21   7      214.14      113.82    115.32 o
   3  21   7      500.52      363.37     99.58 o
   4  21   7      321.93      358.65     96.91 o
   5  21   7      346.08      199.01     78.57 o
   6  21   7        0.42      142.19    223.60 o
   7  21   7        1.09     -240.61    402.32 o
   8  21   7       41.60      -28.76    147.81 o
   9  21   7       86.36      443.15    181.86 o
 -11  22   7       41.66      515.52    371.65 o
 -10  22   7        0.36       14.95    185.16 o
  -9  22   7      148.95      849.87    354.81 o
  -8  22   7      251.19      104.31    181.99 o
  -7  22   7      664.06      751.82    222.71 o
  -6  22   7      327.44      417.42    323.97 o
  -5  22   7      176.10      156.69    145.28 o
  -4  22   7       44.98       77.43     79.63 o
  -3  22   7       53.60      -24.20     95.40 o
  -2  22   7      162.79      236.63    169.80 o
  -1  22   7     1106.05      804.28    163.14 o
   0  22   7      108.53       82.77    109.56 o
   1  22   7     1978.28     2206.65    196.48 o
   2  22   7       18.79       21.22    106.02 o
   3  22   7      160.13       95.02     97.25 o
   4  22   7        0.93      149.21    126.94 o
   5  22   7      244.78      305.00    110.13 o
   6  22   7      103.31      -39.33    145.19 o
   7  22   7      235.59      162.27    401.76 o
   8  22   7      125.06      396.74    217.95 o
 -10  23   7        0.14      700.26    261.51 o
  -9  23   7      348.81      251.18    213.90 o
  -8  23   7        7.60      102.44    168.85 o
  -7  23   7        3.69      -20.26    365.23 o
  -6  23   7        8.39      -83.08    260.96 o
  -5  23   7      488.59      330.31    113.44 o
  -4  23   7       37.09       83.26     96.06 o
  -3  23   7     1402.41     1510.70    266.16 o
  -2  23   7      106.85       37.99    155.93 o
  -1  23   7      467.90      472.04    146.13 o
   0  23   7        3.78        7.58    120.65 o
   1  23   7       55.61      -37.65    129.19 o
   2  23   7       41.50      189.07    248.90 o
   3  23   7     1083.79      772.20    195.24 o
   4  23   7      224.05      348.59    123.97 o
   5  23   7      230.94      173.63     93.49 o
   6  23   7       10.53       50.93    228.41 o
   7  23   7        0.64     -362.65    366.33 o
  -9  24   7       92.88      495.13    373.40 o
  -8  24   7       25.53      306.55    378.16 o
  -7  24   7      685.17     1169.27    278.51 o
  -6  24   7       12.55     -218.55    218.55 o
  -5  24   7      224.08      462.02    432.01 o
  -4  24   7       23.46      -86.86     92.49 o
  -3  24   7       97.34       55.07    109.89 o
  -2  24   7        8.08       48.48    141.15 o
  -1  24   7      500.21      328.23    141.78 o
   0  24   7       11.15       93.20    122.86 o
   1  24   7      334.45      254.36    135.39 o
   2  24   7       38.41      161.81    190.35 o
   3  24   7       57.29      281.04    149.39 o
   4  24   7        0.62      232.49    119.08 o
   5  24   7      303.08      343.33    152.60 o
   6  24   7        3.94       75.54    236.38 o
  -8  25   7        3.39      266.39    198.49 o
  -7  25   7       39.17     -145.27    179.61 o
  -6  25   7       12.18      380.76    445.95 o
  -5  25   7      166.91       84.51    195.45 o
  -4  25   7      189.76      227.27    110.48 o
  -3  25   7      470.69      287.45    138.28 o
  -2  25   7      151.30       -9.52    173.72 o
  -1  25   7       17.78      -62.46    142.91 o
   0  25   7       22.14     -132.92    132.92 o
   1  25   7       90.71       56.01    118.34 o
   2  25   7       10.12      210.10    176.61 o
   3  25   7      491.11      298.13    127.29 o
   4  25   7       11.12      130.54    198.51 o
   5  25   7       62.83      -15.60    193.16 o
  -7  26   7      159.10      238.51    554.08 o
  -6  26   7      159.46      251.99    236.57 o
  -5  26   7       58.97      203.89    280.95 o
  -4  26   7       17.70       70.28    200.56 o
  -3  26   7       41.25       77.07    178.38 o
  -2  26   7       34.31     -124.55    166.93 o
  -1  26   7      314.11      204.50    137.98 o
   0  26   7       63.40     -127.95    175.25 o
   1  26   7      294.19      212.04    172.62 o
   2  26   7       55.31       48.42    149.62 o
   3  26   7        4.46      154.38    258.52 o
   4  26   7        0.79       79.43    119.46 o
  -6  27   7       27.95      380.10    487.50 o
  -5  27   7      101.89      211.77    235.12 o
  -4  27   7      154.85      473.48    212.84 o
  -3  27   7      386.70      379.65    149.96 o
  -2  27   7      226.04      -27.58    163.41 o
  -1  27   7      107.66      106.90    137.22 o
   0  27   7       14.20      109.24    126.20 o
   1  27   7       25.12      363.63    200.04 o
   2  27   7       49.63       58.97    131.59 o
   3  27   7      210.85      115.36    261.37 o
  -4  28   7       27.73       42.94    483.73 o
  -3  28   7        0.20      225.00    303.62 o
  -2  28   7      107.49      169.46    186.04 o
  -1  28   7      102.77      229.60    194.37 o
   0  28   7      127.41      253.81    156.60 o
   1  28   7       61.70      251.54    189.40 o
 -16   0   8        3.08      151.67    291.63 o
 -14   0   8      372.01      294.42    280.48 o
  -6   0   8      281.90      307.35    103.11 o
  -4   0   8     7274.24     8318.64    304.08 o
  -2   0   8     2619.88     3289.71    188.93 o
   0   0   8    37972.66    38533.50    979.18 o
   2   0   8    22348.67    22645.83    526.05 o
   4   0   8      623.92      865.96    128.97 o
   6   0   8     1141.67      890.50    120.00 o
   8   0   8     2942.57     2688.55    458.37 o
  10   0   8      127.57      117.18     57.09 o
  12   0   8      434.16      599.44    303.90 o
 -16   1   8      234.97      757.86    309.94 o
 -15   1   8       91.30       92.07    136.84 o
 -14   1   8      299.72      337.69    199.01 o
 -13   1   8        5.35      404.55    453.06 o
 -10   1   8     1850.92     1929.92    224.02 o
  -9   1   8        1.19      -60.50    170.91 o
  -8   1   8     2892.50     2861.52    216.53 o
  -7   1   8      343.53      603.74    126.07 o
  -6   1   8       11.69      162.76     96.19 o
  -5   1   8      182.88      385.49    119.75 o
  -4   1   8    11056.25    11532.70    263.94 o
  -3   1   8      458.52      469.23     69.12 o
  -2   1   8     8468.72     7769.35    198.04 o
  -1   1   8      904.85     1311.12     65.09 o
   0   1   8     7397.09     8154.65    181.11 o
   1   1   8      443.65      447.80     45.87 o
   2   1   8     4753.36     4840.29    107.61 o
   3   1   8      311.18      411.62     37.86 o
   4   1   8     8828.12     8917.49    146.39 o
   5   1   8      266.60      138.93     55.88 o
   6   1   8      793.34      842.31     73.88 o
   7   1   8       13.42       32.30     49.69 o
   8   1   8      126.12      152.94     41.54 o
   9   1   8      233.78      212.75     41.40 o
  10   1   8      593.97      451.41     92.19 o
  11   1   8       41.48      121.97    195.19 o
  12   1   8      141.33      136.29    297.44 o
  13   1   8       16.11       -5.55    221.14 o
 -16   2   8        4.75      -18.05    156.41 o
 -15   2   8       89.56       17.37    179.55 o
 -14   2   8      625.65     1072.50    294.83 o
 -13   2   8      376.92      679.18    293.86 o
 -10   2   8       18.99      230.85    332.06 o
  -8   2   8     1141.15     1359.19    233.92 o
  -7   2   8       14.03      223.60    155.85 o
  -6   2   8     9578.51     9043.13    509.10 o
  -5   2   8      470.91      382.70     91.43 o
  -4   2   8     3108.36     3430.32    128.35 o
  -3   2   8      421.47      827.15    187.39 o
  -2   2   8      190.09      219.01     58.49 o
  -1   2   8       74.00       48.57     45.01 o
   0   2   8     4898.47     4419.36    112.93 o
   1   2   8      620.59      490.48     49.03 o
   2   2   8     1072.83     1138.62     48.51 o
   3   2   8      103.23      128.73     37.13 o
   4   2   8        2.45       10.31     29.10 o
   5   2   8      231.05      200.72     60.35 o
   6   2   8     1516.46     1545.64     81.12 o
   7   2   8      141.97      108.87     64.47 o
   8   2   8     1795.90     1692.55    164.73 o
   9   2   8      643.95      705.28     90.59 o
  10   2   8       79.22      143.31    100.65 o
  11   2   8        0.32       12.16     74.31 o
  12   2   8      189.43      210.23    186.05 o
  13   2   8       63.72      250.62    238.74 o
 -16   3   8      230.25       98.09    190.35 o
 -15   3   8      245.42      292.82    176.38 o
 -14   3   8      188.39       62.44     97.18 o
 -13   3   8        6.87      330.11    430.48 o
 -12   3   8      161.19      320.91    396.74 o
 -11   3   8      616.69      661.33    256.22 o
 -10   3   8     1253.14     1322.38    283.83 o
  -7   3   8     1329.76     1310.67    220.26 o
  -6   3   8       18.62      211.72     71.75 o
  -5   3   8      995.09      900.32     68.31 o
  -4   3   8     5178.70     5274.34    155.76 o
  -3   3   8     7062.14     7955.03    231.51 o
  -2   3   8     5022.11     4061.92    131.20 o
  -1   3   8     5847.57     5058.00    137.54 o
   0   3   8      242.64      355.85     85.96 o
   1   3   8      346.35      553.02     52.26 o
   2   3   8     2018.92     1920.39     89.15 o
   3   3   8     1885.22     2010.41     61.97 o
   4   3   8     2492.03     2458.57    100.20 o
   5   3   8      930.15      893.35     81.90 o
   6   3   8       16.36      -63.95     63.95 o
   7   3   8       74.58      107.98     63.90 o
   8   3   8       91.68       35.71     94.75 o
   9   3   8      253.57      179.19    112.05 o
  10   3   8      428.21      311.66    118.07 o
  11   3   8      172.60      200.77     98.49 o
  12   3   8      289.39       70.11    172.72 o
  13   3   8      135.38      -31.01    231.26 o
 -16   4   8        5.75      139.22    518.80 o
 -15   4   8      244.94       26.77    177.98 o
 -14   4   8        5.93       11.18    113.71 o
 -13   4   8     1133.18      974.43    325.09 o
 -12   4   8       29.02      -30.93    147.19 o
 -11   4   8      988.02      950.47    159.22 o
 -10   4   8       39.12      198.19    151.00 o
  -9   4   8      192.78      123.56    199.91 o
  -8   4   8      814.14     1127.57    243.54 o
  -7   4   8     3123.98     3631.98    147.03 o
  -6   4   8     1775.46     2851.18    431.99 o
  -5   4   8      518.66      508.18     88.85 o
  -4   4   8       31.12      182.69     79.86 o
  -3   4   8      781.18      617.06     82.84 o
  -2   4   8      170.77       84.52     63.10 o
  -1   4   8      158.96       13.93     86.16 o
   0   4   8     3050.06     3303.19    114.31 o
   1   4   8     3094.22     2846.03    104.67 o
   2   4   8     4754.02     4686.22    128.49 o
   3   4   8     3945.46     3833.18    139.17 o
   4   4   8        3.99      -10.21     60.60 o
   5   4   8     1090.01     1156.57     97.22 o
   6   4   8      184.92      157.83     77.10 o
   7   4   8      741.23      816.57    146.86 o
   8   4   8     1081.58     1433.56    156.36 o
   9   4   8      577.76      563.40    118.36 o
  10   4   8       48.42      -20.83    153.56 o
  11   4   8       45.89       39.48     95.39 o
  12   4   8        4.82      -21.99    290.38 o
  13   4   8      395.47      311.75    212.53 o
 -16   5   8       20.88       37.45    162.14 o
 -15   5   8      460.87      375.34    208.03 o
 -14   5   8        0.29       66.67    145.46 o
 -13   5   8       41.77      -76.59    121.01 o
 -12   5   8       50.95      138.21    213.92 o
 -11   5   8     1482.67     1518.41    204.29 o
 -10   5   8       11.55       -9.00    116.90 o
  -9   5   8     4104.35     4504.89    266.05 o
  -8   5   8      101.32      120.76     83.42 o
  -7   5   8      573.36      625.68    120.08 o
  -6   5   8      287.57      407.55     87.17 o
  -5   5   8      737.83      700.76     98.55 o
  -4   5   8      112.28      271.81     83.65 o
  -3   5   8    13629.01    12618.62    289.70 o
  -2   5   8      148.39      131.95     60.60 o
  -1   5   8      860.93      764.22    101.54 o
   0   5   8      745.14      743.22     76.87 o
   1   5   8        0.43       90.92     43.47 o
   2   5   8       90.44      137.36     33.61 o
   3   5   8     6309.11     6201.87    240.28 o
   4   5   8       65.10       41.55     59.26 o
   5   5   8     3669.59     4297.71    185.84 o
   6   5   8       29.44       73.56     74.56 o
   7   5   8        5.78      -30.69     79.65 o
   8   5   8       24.25      -49.22     81.82 o
   9   5   8     1133.14     1552.68    170.23 o
  10   5   8       64.38      -49.52    178.85 o
  11   5   8      791.85      579.47    140.15 o
  12   5   8      320.91      259.16    136.04 o
  13   5   8      184.90      115.15    418.77 o
 -16   6   8        5.44     -117.24    229.52 o
 -15   6   8      109.98      225.72    196.60 o
 -14   6   8        0.35       -4.81    141.02 o
 -13   6   8     1014.99      718.47    168.07 o
 -12   6   8       38.54      106.04     64.10 o
 -11   6   8      377.50       34.51     71.23 o
 -10   6   8      211.69      173.95     93.80 o
  -9   6   8      308.09      148.20     96.82 o
  -8   6   8      274.63      250.17     72.74 o
  -7   6   8     3451.04     3531.38    226.40 o
  -6   6   8      113.12      139.85     65.89 o
  -5   6   8     5580.78     5510.93    180.21 o
  -4   6   8     1448.35     1649.63    114.68 o
  -3   6   8     2091.22     2274.03     92.08 o
  -2   6   8        9.28       16.04     51.47 o
  -1   6   8      624.03      688.78     58.59 o
   0   6   8      853.42      955.71     57.71 o
   1   6   8     4315.13     4305.29    133.45 o
   2   6   8       48.12       49.55     31.79 o
   3   6   8     3361.20     3412.01    185.06 o
   4   6   8      192.10      292.90     90.81 o
   5   6   8      852.03     1373.23    187.45 o
   6   6   8      151.35      213.09     69.44 o
   7   6   8     4212.50     4309.71    205.82 o
   8   6   8       37.48       90.19     70.40 o
   9   6   8     1817.73     2237.79    167.27 o
  10   6   8        7.93       67.43    137.44 o
  11   6   8        2.67      -67.17    187.42 o
  12   6   8       18.62       96.05    132.92 o
  13   6   8      350.80      322.30    306.69 o
 -16   7   8        5.83       99.53    309.48 o
 -15   7   8      337.76      277.56    181.86 o
 -14   7   8        4.92     -147.87    147.87 o
 -13   7   8       41.43     -178.76    180.22 o
 -12   7   8       39.36       68.83    140.15 o
 -11   7   8     2179.60     2489.87    231.09 o
 -10   7   8        8.06      -36.85     36.85 o
  -9   7   8     2704.42     2168.26    333.82 o
  -8   7   8        2.62       76.11    100.08 o
  -7   7   8     2287.64     2295.53    128.17 o
  -6   7   8      146.43      267.09     75.25 o
  -5   7   8       46.64      105.61     64.94 o
  -4   7   8      760.43      801.80     81.56 o
  -3   7   8     8375.11     8033.49    202.12 o
  -2   7   8      978.93      983.79     66.26 o
  -1   7   8     2644.42     2410.92    160.20 o
   0   7   8       43.13      146.87     40.75 o
   1   7   8      151.48      197.21     45.43 o
   2   7   8     1341.65     1438.22     53.45 o
   3   7   8     3407.37     2919.69    158.45 o
   4   7   8     1161.19     1506.98    124.92 o
   5   7   8     5354.01     5296.17    246.69 o
   6   7   8      614.32     1195.94    166.52 o
   7   7   8      339.88      580.05    105.86 o
   8   7   8       56.17      -70.75     84.13 o
   9   7   8      641.56      827.61    149.29 o
  10   7   8        8.32      140.49    124.35 o
  11   7   8      922.75     1262.78    283.38 o
  12   7   8        1.51       -9.29    119.35 o
  13   7   8      140.65      353.53    337.64 o
 -15   8   8       61.83      137.21    286.17 o
 -14   8   8      142.88      137.22    136.06 o
 -13   8   8      364.44      276.79    137.92 o
 -12   8   8      374.23      338.95    159.64 o
 -11   8   8     1066.54     1288.14    305.90 o
 -10   8   8       11.63       64.00    118.27 o
  -9   8   8      484.90      593.82    143.12 o
  -8   8   8       57.13       32.57     84.02 o
  -7   8   8     3757.82     3362.32    354.93 o
  -6   8   8      231.51      355.88     58.47 o
  -5   8   8     6769.02     6533.19    238.44 o
  -4   8   8       22.35       34.78     57.63 o
  -3   8   8      321.49      445.04     93.36 o
  -2   8   8      121.06       93.45     44.00 o
  -1   8   8     3127.24     2978.69     89.58 o
   0   8   8     1518.32     1494.72     68.56 o
   1   8   8     5583.69     5011.54    173.34 o
   2   8   8     4029.48     3997.76    146.76 o
   3   8   8       20.32      234.45     86.20 o
   4   8   8       19.13      111.87     85.96 o
   5   8   8      341.21      635.83    212.12 o
   6   8   8      339.93      340.43    141.17 o
   7   8   8     2630.30     2658.48    178.56 o
   8   8   8      298.91      228.99    125.47 o
   9   8   8      582.62      412.84    153.97 o
  10   8   8       10.09       35.84    160.18 o
  11   8   8        0.01      -47.04    195.72 o
  12   8   8        5.72      -97.70    257.78 o
 -15   9   8      138.55       77.28    145.49 o
 -14   9   8      127.15      171.72    170.87 o
 -13   9   8        1.71       27.06    140.97 o
 -12   9   8       18.76      -79.11    117.21 o
 -11   9   8      929.16      876.54    159.42 o
 -10   9   8      521.26      392.84    128.21 o
  -9   9   8     1864.10     1766.96    198.68 o
  -8   9   8      692.79      928.34    149.23 o
  -7   9   8      544.32      548.67    124.20 o
  -6   9   8       38.03      241.37     84.72 o
  -5   9   8      193.37      151.39     44.26 o
  -4   9   8     1262.88     1265.76    153.78 o
  -3   9   8     3340.27     2953.50    129.45 o
  -2   9   8     3250.42     3180.14    101.42 o
  -1   9   8      167.39      297.47     72.82 o
   0   9   8      638.44      689.39     76.49 o
   1   9   8     1898.45     2083.94     86.11 o
   2   9   8     2722.62     2850.78     97.26 o
   3   9   8       43.75       63.27     75.28 o
   4   9   8      363.17      248.99     90.74 o
   5   9   8     3049.11     3030.01    204.27 o
   6   9   8        3.29      172.44    113.77 o
   7   9   8      103.91      -33.55     92.82 o
   8   9   8       27.58      -70.95     97.11 o
   9   9   8      568.65      560.81    157.70 o
  10   9   8      320.11      223.29    217.65 o
  11   9   8      447.70      525.98    242.49 o
  12   9   8      193.83      124.91    344.61 o
 -15  10   8       21.74      191.50    171.89 o
 -14  10   8      143.22      152.69    221.86 o
 -13  10   8      111.52      243.40    149.82 o
 -12  10   8      683.80      790.59    187.93 o
 -11  10   8      741.47      698.69    176.94 o
 -10  10   8       39.49      150.76    120.40 o
  -9  10   8      723.03     1261.22    219.32 o
  -8  10   8     2089.13     2243.31    177.37 o
  -7  10   8     1129.98     1281.49    137.39 o
  -6  10   8     3932.70     3740.63    178.87 o
  -5  10   8     3148.46     3300.11    210.34 o
  -4  10   8     3095.31     2816.06    142.26 o
  -3  10   8       15.53       36.75     71.93 o
  -2  10   8      298.24      412.23     66.03 o
  -1  10   8      769.19      732.77     71.02 o
   0  10   8     8436.60     7903.42    203.11 o
   1  10   8     1901.83     1848.00     95.23 o
   2  10   8    11325.13    11557.73    279.03 o
   3  10   8       61.79      103.47     52.25 o
   4  10   8      315.80      129.35    114.20 o
   5  10   8      804.73      831.80    117.14 o
   6  10   8      565.38      596.98    115.01 o
   7  10   8      919.30     1175.09    141.72 o
   8  10   8     1428.30     1813.42    152.28 o
   9  10   8      195.32       64.39    108.82 o
  10  10   8       26.82       -2.31    155.94 o
  11  10   8        1.94      -75.19    174.00 o
  12  10   8       87.25       34.01    331.50 o
 -15  11   8        5.95      186.58    214.02 o
 -14  11   8      126.77      212.19    148.02 o
 -13  11   8        2.30       20.34    122.95 o
 -12  11   8      158.86       -4.85    122.60 o
 -11  11   8       11.49     -107.89    142.76 o
 -10  11   8     1508.34     1607.82    232.60 o
  -9  11   8       79.35       -1.88    130.22 o
  -8  11   8     2032.38     1928.12    174.47 o
  -7  11   8        0.08      131.94     93.31 o
  -6  11   8        1.34       82.79    118.99 o
  -5  11   8      365.28      450.28    114.89 o
  -4  11   8     2854.06     2899.72    106.01 o
  -3  11   8        2.43      -51.69     51.69 o
  -2  11   8     3387.77     3370.82    131.61 o
  -1  11   8      231.12      116.60     58.05 o
   0  11   8     1717.05     1804.14     88.89 o
   1  11   8      118.95       65.04     60.59 o
   2  11   8     1535.12     1544.94     80.54 o
   3  11   8       36.20        6.57     35.51 o
   4  11   8     2119.53     2413.21    257.23 o
   5  11   8     1781.73     1846.62    151.97 o
   6  11   8      923.07     1038.76    165.25 o
   7  11   8       16.39       20.28    109.28 o
   8  11   8        0.63      -37.86    103.79 o
   9  11   8        0.90       33.28    126.34 o
  10  11   8      711.60      663.16    327.89 o
  11  11   8       28.01        8.22    173.17 o
  12  11   8      432.42       71.65    354.09 o
 -15  12   8        3.24      425.92    272.25 o
 -14  12   8      207.21      573.33    306.45 o
 -13  12   8       22.95      239.60    238.15 o
 -12  12   8      946.08      995.33    234.94 o
 -11  12   8      202.58      179.22    142.30 o
 -10  12   8        5.02      -49.77    117.37 o
  -9  12   8      206.00       87.08    104.19 o
  -8  12   8      698.10      809.90    154.24 o
  -7  12   8       56.01      248.04    139.36 o
  -6  12   8     3446.49     3400.92    200.24 o
  -5  12   8      389.58      359.94    102.89 o
  -4  12   8      628.35      685.06    104.01 o
  -3  12   8      643.66      912.11    176.86 o
  -2  12   8      342.36      351.55     77.47 o
  -1  12   8       35.36      -22.71     69.45 o
   0  12   8     2501.81     2085.45    122.30 o
   1  12   8      180.52      116.05     91.81 o
   2  12   8     1023.65     1179.77     79.90 o
   3  12   8       96.05      115.29     51.02 o
   4  12   8       76.99       65.80    115.42 o
   5  12   8      213.67      113.73     91.53 o
   6  12   8      882.89     1075.58    153.85 o
   7  12   8       21.78       70.97    115.33 o
   8  12   8     1164.03     1001.67    193.33 o
   9  12   8        0.39     -113.01    161.95 o
  10  12   8      128.00      107.20    147.91 o
  11  12   8        1.14     -213.93    213.93 o
  12  12   8       56.75       65.80    357.99 o
 -14  13   8      132.37      159.97    190.19 o
 -13  13   8        0.13      320.74    180.89 o
 -12  13   8      113.76      237.80    152.63 o
 -11  13   8      224.24      365.52    166.72 o
 -10  13   8     1257.27     1396.54    207.21 o
  -9  13   8      275.93      252.95    145.65 o
  -8  13   8     1741.19     2053.89    203.28 o
  -7  13   8      373.81      137.26    108.95 o
  -6  13   8      460.66      296.36    113.63 o
  -5  13   8        5.12      -56.22     90.88 o
  -4  13   8     1169.62     1447.22    201.78 o
  -3  13   8       12.96      -13.48     73.52 o
  -2  13   8      514.13      495.65    113.88 o
  -1  13   8      138.43       87.30     98.50 o
   0  13   8     1683.31     1658.48    134.44 o
   1  13   8      319.34      245.51    106.94 o
   2  13   8      201.66      107.36     88.22 o
   3  13   8        0.24       23.60     61.24 o
   4  13   8     3476.83     2944.37    314.54 o
   5  13   8        8.24      104.64    161.13 o
   6  13   8     2018.28     2455.02    194.10 o
   7  13   8       50.76      125.26    103.01 o
   8  13   8        7.25      -30.64    106.74 o
   9  13   8       55.37      -76.53    150.02 o
  10  13   8      500.17      303.54    164.40 o
  11  13   8       66.85       40.62    192.91 o
 -14  14   8      133.09     -122.45    209.72 o
 -13  14   8       56.17      223.38    195.58 o
 -12  14   8      423.58      405.40    180.17 o
 -11  14   8      439.26      460.81    179.99 o
 -10  14   8      264.78        6.03    122.37 o
  -9  14   8        0.07      -56.26    130.71 o
  -8  14   8      313.12      207.92    124.32 o
  -7  14   8       65.52      148.92    102.95 o
  -6  14   8     3035.97     3166.09    231.08 o
  -5  14   8      465.42      371.91     91.01 o
  -4  14   8      717.24      683.34     78.92 o
  -3  14   8        0.97       27.31    119.16 o
  -2  14   8      162.55      156.58     73.65 o
  -1  14   8       30.24       59.17     79.74 o
   0  14   8     1983.32     1884.06    119.98 o
   1  14   8      163.27      257.56     82.41 o
   2  14   8      889.08     1042.24    103.68 o
   3  14   8       68.19       53.73     55.66 o
   4  14   8        2.73      -37.10     43.86 o
   5  14   8      362.60      247.50    115.15 o
   6  14   8      253.33      243.04    134.75 o
   7  14   8      316.59      270.75    154.12 o
   8  14   8      689.46      794.87    144.58 o
   9  14   8       15.09       30.85    163.22 o
  10  14   8      113.90      204.23    143.97 o
  11  14   8       23.54       60.25    205.83 o
 -14  15   8       22.04       27.08    148.22 o
 -13  15   8       10.58       72.29    161.51 o
 -12  15   8       73.49       78.50    156.47 o
 -11  15   8      369.42      527.15    169.55 o
 -10  15   8      930.25      661.82    211.44 o
  -9  15   8      848.29      647.69    201.28 o
  -8  15   8     1549.00     1826.47    220.43 o
  -7  15   8      455.98      673.17    201.12 o
  -6  15   8       16.00      124.49    119.58 o
  -5  15   8       13.32      106.81     73.90 o
  -4  15   8     1901.52     1806.47    147.15 o
  -3  15   8     1074.80      935.02     97.33 o
  -2  15   8      945.63     1054.92    162.61 o
  -1  15   8      843.01     1135.09    127.00 o
   0  15   8      574.61      789.46    115.82 o
   1  15   8      422.83      571.14    108.98 o
   2  15   8      166.27       45.41     82.32 o
   3  15   8      245.92      200.38     80.01 o
   4  15   8     2328.95     2087.87    218.46 o
   5  15   8     1895.51     2026.62    170.32 o
   6  15   8      380.97      592.09    166.86 o
   7  15   8      124.32       70.20    140.87 o
   8  15   8       22.20       32.27    110.31 o
   9  15   8      126.61      -10.45    178.52 o
  10  15   8      194.06      351.23    212.42 o
  11  15   8      255.45      206.14    161.76 o
 -13  16   8      306.50      335.27    228.03 o
 -12  16   8      220.73      206.20    167.80 o
 -11  16   8      260.08      266.18    158.38 o
 -10  16   8      441.44      272.97    152.24 o
  -9  16   8      102.27      143.70    124.70 o
  -8  16   8      119.21      118.44    150.67 o
  -7  16   8     1115.90     1377.65    206.18 o
  -6  16   8      377.54      224.91    143.59 o
  -5  16   8     7344.97     6547.56    263.43 o
  -4  16   8       47.28      -19.60     83.02 o
  -3  16   8      622.54      584.76    122.48 o
  -2  16   8     1010.96     1511.74    153.94 o
  -1  16   8     1002.37     1087.76    143.96 o
   0  16   8      982.22     1222.36    142.09 o
   1  16   8     2229.82     2244.09    147.76 o
   2  16   8       49.42       31.83     84.92 o
   3  16   8      851.91      826.07     95.70 o
   4  16   8      158.54      144.34     92.82 o
   5  16   8      281.44      187.80     53.78 o
   6  16   8       60.78       16.23    101.11 o
   7  16   8     1864.47     1912.17    253.34 o
   8  16   8      147.46       93.20    135.52 o
   9  16   8      501.42      430.94    145.47 o
  10  16   8        7.32      118.01    149.43 o
 -13  17   8        5.38      170.89    215.95 o
 -12  17   8        2.19      206.26    190.13 o
 -11  17   8      507.23      494.62    174.58 o
 -10  17   8       13.19      231.12    152.32 o
  -9  17   8     1392.46     1197.00    218.02 o
  -8  17   8        0.13       45.08    150.17 o
  -7  17   8      138.63      238.30    160.02 o
  -6  17   8        5.06      -56.34    136.22 o
  -5  17   8       57.17       76.13     82.86 o
  -4  17   8      131.53      136.60    100.96 o
  -3  17   8     3243.06     3149.34    183.75 o
  -2  17   8      206.41      131.02     81.46 o
  -1  17   8     2290.87     2299.15    245.75 o
   0  17   8      380.29      164.94     89.65 o
   1  17   8      256.33      237.77    114.95 o
   2  17   8      684.53      362.95    126.85 o
   3  17   8      695.55      751.58    145.34 o
   4  17   8       84.74      144.36     81.64 o
   5  17   8     2089.76     1735.47    204.87 o
   6  17   8       11.22       14.24    121.45 o
   7  17   8       57.64      265.08    168.81 o
   8  17   8        8.76       28.57    140.53 o
   9  17   8      262.32      543.47    191.45 o
  10  17   8       51.54      298.64    167.72 o
 -12  18   8       10.26      113.36    202.65 o
 -11  18   8      434.27      250.28    212.44 o
 -10  18   8       80.16      272.91    161.59 o
  -9  18   8        0.76      -38.34    141.75 o
  -8  18   8        0.60      291.23    175.55 o
  -7  18   8     1193.32     1142.28    194.74 o
  -6  18   8       10.46      123.12    132.08 o
  -5  18   8     1394.34     1176.30    133.96 o
  -4  18   8      288.55      374.14    111.77 o
  -3  18   8      112.53       39.74     80.43 o
  -2  18   8       25.16      169.33    102.86 o
  -1  18   8     1108.45      999.91    171.63 o
   0  18   8        4.60       16.32     98.22 o
   1  18   8      797.24     1203.56    236.21 o
   2  18   8      181.83      266.51    145.67 o
   3  18   8      261.24      260.24    133.07 o
   4  18   8       12.79       -6.98    169.38 o
   5  18   8       38.01      -52.97     98.70 o
   6  18   8       19.14       67.87    228.98 o
   7  18   8      805.00     1199.18    442.47 o
   8  18   8       76.18       -0.89    137.13 o
   9  18   8      277.22      284.41    167.88 o
  10  18   8        0.24     -119.33    268.49 o
 -12  19   8        0.02       26.86    205.04 o
 -11  19   8       72.20      425.19    169.97 o
 -10  19   8      114.25      203.19    196.46 o
  -9  19   8      355.35      666.54    243.70 o
  -8  19   8       54.87      159.79    164.63 o
  -7  19   8        5.75      -94.23    160.37 o
  -6  19   8       75.63       70.21    148.48 o
  -5  19   8      173.06      162.08     65.64 o
  -4  19   8        2.16      -68.85     78.85 o
  -3  19   8      910.67     1766.64    349.83 o
  -2  19   8       28.28      128.31     90.09 o
  -1  19   8       45.65       99.11     97.64 o
   0  19   8      104.73      136.69    101.84 o
   1  19   8      130.79       31.85     97.54 o
   2  19   8       39.91      275.51    159.28 o
   3  19   8      682.23      694.80    123.35 o
   4  19   8      290.53      220.93    101.53 o
   5  19   8      851.52      524.92    417.24 o
   6  19   8       64.57       13.32    133.70 o
   7  19   8       37.85      587.65    344.27 o
   8  19   8       17.08     -111.01    239.91 o
   9  19   8      163.93      213.51    184.73 o
 -11  20   8      154.01      382.39    343.19 o
 -10  20   8        2.04      147.82    235.86 o
  -9  20   8        7.77      154.37    352.28 o
  -8  20   8        2.59     -127.42    201.68 o
  -7  20   8      391.48      532.83    175.53 o
  -6  20   8      290.03      230.36    153.20 o
  -5  20   8      226.22      175.03    107.50 o
  -4  20   8      220.48      272.07    118.03 o
  -3  20   8       15.05      160.51    144.20 o
  -2  20   8        4.75       44.67    119.65 o
  -1  20   8      873.82      856.85    148.53 o
   0  20   8       74.25      103.24    119.38 o
   1  20   8     1026.67      763.57    187.80 o
   2  20   8      101.01       23.29    103.72 o
   3  20   8      691.77      640.59    129.48 o
   4  20   8        4.01       24.26     80.56 o
   5  20   8      103.77      -43.77    130.24 o
   6  20   8      134.06       17.20    208.51 o
   7  20   8      207.97      151.37    242.75 o
   8  20   8      180.96      362.29    212.82 o
   9  20   8      113.49     1152.87    656.87 o
 -11  21   8       44.73      288.94    197.83 o
 -10  21   8      129.58      439.86    199.96 o
  -9  21   8      175.83      253.05    240.37 o
  -8  21   8      232.31      354.82    203.22 o
  -7  21   8       28.33      198.93    248.11 o
  -6  21   8        0.79       43.04    186.70 o
  -5  21   8      154.42      -46.11    137.34 o
  -4  21   8      113.20      105.63    147.39 o
  -3  21   8     1246.91     1639.14    216.80 o
  -2  21   8      275.76      160.63    130.02 o
  -1  21   8      567.92      651.25    159.05 o
   0  21   8      270.60      100.78    139.35 o
   1  21   8        0.16      -37.42    115.26 o
   2  21   8      164.47      163.93    197.14 o
   3  21   8      153.63      137.03     95.30 o
   4  21   8      564.01      530.52    109.91 o
   5  21   8      134.34      111.33    147.40 o
   6  21   8      168.32      168.68    398.14 o
   7  21   8       46.09       54.11    231.55 o
   8  21   8       11.72       79.90    161.51 o
 -10  22   8      136.11      501.57    234.44 o
  -9  22   8       48.16      -53.43    187.27 o
  -8  22   8       87.94      439.30    282.08 o
  -7  22   8      467.90      601.77    274.45 o
  -6  22   8      356.98      258.24    166.46 o
  -5  22   8       94.74      206.61    275.02 o
  -4  22   8       16.55       52.23    117.34 o
  -3  22   8        0.03     -131.75    198.51 o
  -2  22   8      284.12      162.64    126.66 o
  -1  22   8      179.71      408.22    253.80 o
   0  22   8      417.49      347.24    137.29 o
   1  22   8      159.95       35.31    116.14 o
   2  22   8      525.92      675.53    186.44 o
   3  22   8      144.82       67.29    112.36 o
   4  22   8        0.18       78.14     96.06 o
   5  22   8       35.53      -82.56    145.30 o
   6  22   8      124.10      -37.08    381.69 o
   7  22   8       26.80      674.84    349.49 o
 -10  23   8      186.26      548.97    388.94 o
  -9  23   8       16.05      469.25    239.15 o
  -8  23   8      522.08      414.41    268.11 o
  -7  23   8        7.22      118.95    185.37 o
  -6  23   8       16.88      612.54    341.96 o
  -5  23   8      138.79      215.63    163.80 o
  -4  23   8      474.28      229.69    140.71 o
  -3  23   8      229.96      192.79    125.75 o
  -2  23   8      598.60      524.15    173.39 o
  -1  23   8       21.85       96.88    139.07 o
   0  23   8       65.06       84.65    162.72 o
   1  23   8       18.92      174.56    160.78 o
   2  23   8      487.43      452.90    161.49 o
   3  23   8       90.19      304.67    162.83 o
   4  23   8      508.16      404.48    126.65 o
   5  23   8       11.25       44.51    134.76 o
   6  23   8       96.81      326.43    288.03 o
   7  23   8        4.64       44.33    305.57 o
  -9  24   8        5.67     -245.36    245.36 o
  -8  24   8      196.08       72.40    235.31 o
  -7  24   8       13.36       50.91    343.40 o
  -6  24   8      473.93      622.77    207.16 o
  -5  24   8        5.60       80.77    189.12 o
  -4  24   8      281.06      653.83    340.02 o
  -3  24   8        3.50      -24.86    114.57 o
  -2  24   8       86.38       15.15    140.23 o
  -1  24   8       10.44       41.80    123.80 o
   0  24   8      691.59      493.97    161.61 o
   1  24   8      101.80       89.39    171.12 o
   2  24   8      630.97      723.07    245.16 o
   3  24   8       11.80      137.76    167.37 o
   4  24   8        6.32      351.81    150.37 o
   5  24   8        1.54      341.64    269.81 o
   6  24   8      149.58      282.55    284.47 o
  -8  25   8      110.82      388.92    235.65 o
  -7  25   8       14.46       34.32    210.04 o
  -6  25   8        0.03      280.64    407.47 o
  -5  25   8        0.70      144.52    368.86 o
  -4  25   8      314.19      338.19    223.26 o
  -3  25   8      119.27      -12.78    119.31 o
  -2  25   8      659.89      310.94    178.22 o
  -1  25   8        0.14     -159.87    159.87 o
   0  25   8      148.27      139.63    148.28 o
   1  25   8       33.17      127.62    187.46 o
   2  25   8      164.97      188.26    160.66 o
   3  25   8        3.91      312.52    159.46 o
   4  25   8      238.29      161.95    280.48 o
   5  25   8       17.53     -197.23    230.99 o
  -6  26   8      207.08     -172.01    231.56 o
  -5  26   8      190.83      346.48    203.16 o
  -4  26   8       83.83      317.12    324.81 o
  -3  26   8        8.79      171.32    130.51 o
  -2  26   8       42.61      -54.22    143.08 o
  -1  26   8      158.46      202.18    172.23 o
   0  26   8      275.02      286.34    196.37 o
   1  26   8      206.21      212.82    209.25 o
   2  26   8       92.05       89.21    186.51 o
   3  26   8      119.81      227.42    240.81 o
  -5  27   8        0.38       72.49    217.57 o
  -4  27   8      152.82      408.73    323.42 o
  -3  27   8      364.19      382.40    458.50 o
  -2  27   8      206.51      384.53    199.87 o
  -1  27   8      172.57      192.67    161.08 o
   0  27   8       35.93       10.20    156.80 o
   1  27   8       10.36      166.56    182.45 o
   2  27   8       65.41      176.25    193.75 o
 -15   0   9        5.48     -311.71    311.71 o
  -7   0   9     1447.72     1942.73    262.36 o
  -5   0   9     5959.62     5149.02    340.15 o
  -3   0   9     2933.32     3108.46    132.02 o
  -1   0   9     1553.12     1922.36    181.17 o
   1   0   9    10202.84     9467.80    258.45 o
   3   0   9    15763.37    15490.14    379.65 o
   5   0   9     1045.79     1058.40    102.55 o
   7   0   9     1423.74     1464.49    285.69 o
   9   0   9     1412.72     1011.04    194.43 o
  11   0   9       57.44      -26.49    233.08 o
 -16   1   9        8.90     -111.28    355.38 o
 -15   1   9      697.10      616.14    374.72 o
  -7   1   9     2005.80     2432.04    269.33 o
  -6   1   9      102.02      215.24    105.67 o
  -5   1   9        9.78      164.88     90.84 o
  -4   1   9      635.00      755.17     74.98 o
  -3   1   9     4411.75     5030.68    134.18 o
  -2   1   9     1869.78     1781.92     78.11 o
  -1   1   9     6298.34     5572.21    133.55 o
   0   1   9      181.16      169.74     42.28 o
   1   1   9      100.96      198.48     46.30 o
   2   1   9      437.34      407.18     55.03 o
   3   1   9     2598.40     2856.86     77.71 o
   4   1   9      312.23      324.72     67.30 o
   5   1   9     8545.62     8596.11    188.07 o
   6   1   9      431.59      346.91     67.64 o
   7   1   9      261.32      335.99     87.10 o
   8   1   9       78.40       60.33    114.89 o
   9   1   9       76.95       62.15     70.20 o
  10   1   9        4.30        8.01     70.85 o
  11   1   9      679.03      406.50    252.50 o
  12   1   9        1.19      305.08    208.03 o
 -16   2   9       20.57      451.17    205.66 o
 -15   2   9       25.51      331.58    271.37 o
 -14   2   9       40.65      -55.76    429.92 o
 -10   2   9        2.04       59.66    194.33 o
  -8   2   9        2.73      -93.68    174.81 o
  -7   2   9     2080.99     2399.34    200.39 o
  -6   2   9      112.02      130.66     78.57 o
  -5   2   9     5221.59     4736.89    202.31 o
  -4   2   9     4686.34     5066.82    171.44 o
  -3   2   9     1737.92     1981.51     90.64 o
  -2   2   9        9.47      103.39     42.61 o
  -1   2   9      428.09      452.30     53.15 o
   0   2   9     1860.20     1800.84     63.82 o
   1   2   9     1562.32     1438.52     95.98 o
   2   2   9      858.87      934.26     50.69 o
   3   2   9     2457.98     2803.19     97.63 o
   4   2   9      985.32      898.41     71.27 o
   5   2   9       27.82       27.69     68.36 o
   6   2   9       86.05       68.84     71.60 o
   7   2   9     1030.94     1148.62    111.01 o
   8   2   9      617.56      482.84    116.46 o
   9   2   9      858.06      719.61     75.76 o
  10   2   9      141.48      176.48    100.37 o
  11   2   9       22.50      121.13    239.50 o
  12   2   9        2.65      254.07    239.66 o
 -16   3   9      168.10      252.71    193.59 o
 -15   3   9      289.93      385.43    277.36 o
 -14   3   9      348.07      545.35    316.45 o
  -9   3   9     3012.32     2361.50    337.36 o
  -8   3   9     1866.47     2182.51    470.07 o
  -7   3   9     1963.45     2204.38    161.64 o
  -6   3   9      216.16      228.43    102.43 o
  -5   3   9        9.94      191.73     72.72 o
  -4   3   9     2505.09     2485.94    207.22 o
  -3   3   9     5110.71     4638.37    155.16 o
  -2   3   9     1646.72     1815.85     81.72 o
  -1   3   9     5992.86     6029.91    132.58 o
   0   3   9      833.24     1110.08     62.03 o
   1   3   9      335.38      274.96     50.88 o
   2   3   9        5.55       -3.70     31.76 o
   3   3   9     1120.10     1263.43     51.28 o
   4   3   9     1996.88     2211.80    116.87 o
   5   3   9     1138.61     1115.78    102.67 o
   6   3   9      398.58      469.46     70.08 o
   7   3   9      859.81      835.92     79.31 o
   8   3   9       36.37      -74.07    105.98 o
   9   3   9       24.43       11.94    106.27 o
  10   3   9      123.19      146.13     92.91 o
  11   3   9      210.81      -11.58    217.49 o
  12   3   9       97.85       16.75    293.26 o
 -16   4   9        5.09       39.01    185.01 o
 -15   4   9       17.45      -34.12    175.29 o
 -14   4   9      258.06       -2.51    248.70 o
 -13   4   9      127.08      261.50    237.46 o
 -12   4   9     1200.31     1326.57    332.90 o
 -11   4   9     1317.04     1645.52    336.24 o
  -9   4   9      243.57      291.08    209.66 o
  -8   4   9     1141.83     1380.55    170.77 o
  -7   4   9     1040.30      989.17    127.22 o
  -6   4   9     1695.51     1622.35    112.61 o
  -5   4   9       66.88       39.10     59.44 o
  -4   4   9    11901.35    12420.09    326.59 o
  -3   4   9     2431.92     2276.94    139.36 o
  -2   4   9       10.01       19.91     47.05 o
  -1   4   9     1062.25     1025.26     63.25 o
   0   4   9     2551.58     2617.05    104.65 o
   1   4   9     4582.88     4332.09    189.60 o
   2   4   9     8885.59     9039.17    239.83 o
   3   4   9     1551.45     1283.75     93.40 o
   4   4   9     1024.33     1375.09     90.05 o
   5   4   9      150.79      275.40     66.40 o
   6   4   9        6.78       99.33     79.43 o
   7   4   9      825.82      589.24    115.73 o
   8   4   9     1085.01     1082.37    133.02 o
   9   4   9      256.16      221.38    138.81 o
  10   4   9      125.27      253.83    161.82 o
  11   4   9       76.40      129.08    305.29 o
  12   4   9       37.69     -142.22    195.41 o
 -16   5   9      165.99       56.06    194.01 o
 -15   5   9        0.39      -40.17    163.01 o
 -14   5   9      360.23      172.33    175.57 o
 -13   5   9        8.76      -15.73    169.26 o
 -12   5   9        3.64      190.99    138.33 o
 -11   5   9       25.14     -198.49    198.49 o
 -10   5   9     1614.49     1565.19    202.02 o
  -9   5   9      437.19      355.87    162.58 o
  -8   5   9     6384.12     6014.23    366.31 o
  -7   5   9      969.12      839.91    153.16 o
  -6   5   9      228.57      265.99     90.83 o
  -5   5   9     1479.15     1995.40    106.53 o
  -4   5   9     1263.41     1496.06    105.76 o
  -3   5   9      101.97       -4.47     55.93 o
  -2   5   9    18172.41    18458.17    445.84 o
  -1   5   9       29.01       53.57     62.93 o
   0   5   9     7352.50     6728.49    184.81 o
   1   5   9     1396.26     1498.65     79.17 o
   2   5   9        0.52       24.41     28.20 o
   3   5   9      291.72      205.14     66.12 o
   4   5   9     1554.27     1422.91    108.72 o
   5   5   9      169.56      149.29     75.26 o
   6   5   9      224.34      228.19     81.99 o
   7   5   9      483.41      500.70    154.65 o
   8   5   9      135.91      143.73     91.06 o
   9   5   9       14.01      -11.34    126.79 o
  10   5   9      305.93      214.28    154.68 o
  11   5   9       24.33       53.91    115.13 o
  12   5   9      352.01     -152.81    255.78 o
 -15   6   9        0.69     -161.06    288.89 o
 -14   6   9       47.66      144.93    152.47 o
 -13   6   9        2.96       55.60    130.32 o
 -12   6   9      976.95      734.49    132.87 o
 -11   6   9        2.14       57.09     75.47 o
 -10   6   9      752.92      828.21    160.04 o
  -9   6   9        8.56      -84.09     84.09 o
  -8   6   9      165.44       85.37    107.31 o
  -7   6   9        1.44       59.09     73.69 o
  -6   6   9     3266.26     3957.24    186.96 o
  -5   6   9        5.68       38.23     79.20 o
  -4   6   9    12400.33    11705.63    316.25 o
  -3   6   9     1406.98     1739.30    100.16 o
  -2   6   9      897.48     1103.92     84.41 o
  -1   6   9       27.42       77.88     49.73 o
   0   6   9     2645.84     2527.46     95.14 o
   1   6   9      206.27      124.32     38.16 o
   2   6   9     7234.38     7360.90    161.28 o
   3   6   9     1130.15     1011.29     98.17 o
   4   6   9      682.29      893.39     99.59 o
   5   6   9      227.28      208.15     77.43 o
   6   6   9      683.14      554.75    110.59 o
   7   6   9        0.84      100.77     81.68 o
   8   6   9     1858.13     2022.77    233.31 o
   9   6   9       18.75      223.02    111.46 o
  10   6   9      372.21      439.03    207.62 o
  11   6   9        9.71       70.12    119.31 o
  12   6   9        1.81     -171.75    294.70 o
 -15   7   9       59.54      238.64    182.33 o
 -14   7   9      283.59       55.09    146.91 o
 -13   7   9       17.87      223.93    148.27 o
 -12   7   9       56.40      -81.92    128.18 o
 -11   7   9       50.30       26.01    103.95 o
 -10   7   9      264.66      240.99    135.34 o
  -9   7   9      438.02      432.17    147.89 o
  -8   7   9     2880.72     3103.50    324.17 o
  -7   7   9      292.20      465.10    136.54 o
  -6   7   9     2481.17     2573.64    133.39 o
  -5   7   9      393.91      432.70     64.47 o
  -4   7   9     4151.44     4204.32    176.72 o
  -3   7   9      374.60      533.31     64.20 o
  -2   7   9     5967.62     6016.03    190.69 o
  -1   7   9      754.09      928.46     93.06 o
   0   7   9     1776.00     1970.84    130.34 o
   1   7   9      217.39      228.00     41.90 o
   2   7   9       81.26      209.30    132.65 o
   3   7   9      273.50      519.69     91.52 o
   4   7   9     1421.96     1517.61    113.08 o
   5   7   9      487.56      498.47    126.81 o
   6   7   9     1024.37     1633.38    205.36 o
   7   7   9       78.64      -26.01    115.46 o
   8   7   9      153.09       51.61    124.02 o
   9   7   9        5.14     -113.23    128.09 o
  10   7   9      453.73      449.08    166.21 o
  11   7   9       22.83      139.10    148.30 o
 -15   8   9       49.64      233.39    189.26 o
 -14   8   9       41.74      -41.46    185.36 o
 -13   8   9      118.15       28.29    136.84 o
 -12   8   9     1451.65     1481.93    286.91 o
 -11   8   9       86.19      189.00    167.97 o
 -10   8   9      488.90      424.17    147.27 o
  -9   8   9       28.55      -36.54     80.44 o
  -8   8   9      157.23      293.27     63.34 o
  -7   8   9       57.24        1.80     62.00 o
  -6   8   9     6621.33     6606.35    237.75 o
  -5   8   9       43.56       84.88     90.23 o
  -4   8   9     5672.44     5458.68    237.43 o
  -3   8   9       16.53      115.33     54.62 o
  -2   8   9      111.81      145.81     50.10 o
  -1   8   9        7.50       45.34     49.92 o
   0   8   9     1405.02     1287.42     89.13 o
   1   8   9      458.39      456.58     56.14 o
   2   8   9      435.13      428.19     47.67 o
   3   8   9     2300.78     2638.24    219.14 o
   4   8   9      616.33      738.15    104.10 o
   5   8   9      107.80      136.38    119.40 o
   6   8   9      486.36      470.35    103.98 o
   7   8   9      117.86      157.53    130.23 o
   8   8   9     1249.74     1698.19    154.78 o
   9   8   9      158.94       87.90    137.15 o
  10   8   9      146.46      117.76    214.39 o
  11   8   9       17.46      171.20    217.59 o
  12   8   9        2.21       35.13    303.34 o
 -15   9   9      164.13      287.91    203.69 o
 -14   9   9       70.02       47.46    135.09 o
 -13   9   9      183.49      141.48    147.12 o
 -12   9   9       23.97       22.72    137.02 o
 -11   9   9       10.66     -135.00    135.00 o
 -10   9   9     1263.99     1516.33    163.59 o
  -9   9   9     1942.93     2472.92    218.93 o
  -8   9   9     2056.68     1715.48    210.12 o
  -7   9   9     1129.86     1045.37    128.38 o
  -6   9   9     1364.42     1289.49     76.39 o
  -5   9   9       28.20       83.61     50.66 o
  -4   9   9     1080.48     1301.24     97.08 o
  -3   9   9     2717.43     2695.71    103.54 o
  -2   9   9     2279.38     2150.53    128.97 o
  -1   9   9     2580.87     2222.40    101.79 o
   0   9   9     2457.37     2646.43    119.57 o
   1   9   9      506.98      563.66     61.59 o
   2   9   9      214.79      173.72     46.76 o
   3   9   9      193.24      145.11     88.24 o
   4   9   9     1184.94     1368.48    131.23 o
   5   9   9     2062.02     2357.74    207.61 o
   6   9   9      384.12      240.31    102.14 o
   7   9   9     1142.70     1286.40    170.69 o
   8   9   9        1.03       16.79    138.31 o
   9   9   9       15.29      -43.53    100.40 o
  10   9   9      101.31       10.90    145.58 o
  11   9   9      162.74      152.59    194.61 o
  12   9   9      272.30     -206.60    355.20 o
 -15  10   9        0.75       16.32    192.76 o
 -14  10   9        0.10      169.82    175.62 o
 -13  10   9      256.66      257.20    202.03 o
 -12  10   9      180.66      -31.21    141.91 o
 -11  10   9     2304.52     2286.13    383.24 o
 -10  10   9       40.68      336.51    150.51 o
  -9  10   9     1182.60     1358.26    314.83 o
  -8  10   9      516.39     1202.36    418.92 o
  -7  10   9      798.31      711.11    160.09 o
  -6  10   9     2373.44     2754.07    225.71 o
  -5  10   9     2669.81     2617.67    237.59 o
  -4  10   9     1078.10      978.50     84.77 o
  -3  10   9     2605.02     2626.57    128.41 o
  -2  10   9       29.26       51.51     90.05 o
  -1  10   9       18.71       18.64     51.72 o
   0  10   9     2648.84     2728.67    127.25 o
   1  10   9     5740.69     5597.24    183.95 o
   2  10   9       11.27      -25.55     46.31 o
   3  10   9     3760.99     3064.39    235.15 o
   4  10   9        1.51       41.96     87.72 o
   5  10   9       12.68      -66.52     98.23 o
   6  10   9      397.82      264.54    117.01 o
   7  10   9     1001.66     1112.68    159.79 o
   8  10   9      184.67      227.47    118.73 o
   9  10   9      322.52      451.95    136.86 o
  10  10   9      137.83       47.42    154.41 o
  11  10   9       94.02      255.36    184.50 o
 -15  11   9      245.39      591.77    208.96 o
 -14  11   9       29.95       44.36    170.54 o
 -13  11   9      235.90      154.77    140.72 o
 -12  11   9       29.77      -69.71    136.57 o
 -11  11   9      172.58      160.42    152.14 o
 -10  11   9       44.23       20.93    114.08 o
  -9  11   9     3622.44     3797.34    369.86 o
  -8  11   9       10.11      144.08    114.52 o
  -7  11   9     2896.62     2542.86    190.36 o
  -6  11   9      161.74       83.33     97.58 o
  -5  11   9        2.29      -30.39     78.60 o
  -4  11   9       63.53      196.57     80.83 o
  -3  11   9     1894.59     1911.31    166.57 o
  -2  11   9       32.20       57.91     69.30 o
  -1  11   9     3583.91     3601.70    159.19 o
   0  11   9      550.22      716.82    112.04 o
   1  11   9     1488.16     1636.68    100.13 o
   2  11   9       49.86       58.84     42.27 o
   3  11   9       95.92       76.31     58.44 o
   4  11   9     2055.70     1997.35    239.15 o
   5  11   9     2319.55     2317.63    218.35 o
   6  11   9      361.98      285.59    155.90 o
   7  11   9      673.91      522.58    179.23 o
   8  11   9       15.31       77.69    124.20 o
   9  11   9       16.02      137.17    156.37 o
  10  11   9        5.60       50.83    156.29 o
  11  11   9      375.50      570.72    213.43 o
 -14  12   9        0.41      104.67    209.32 o
 -13  12   9      241.41      228.49    180.95 o
 -12  12   9        1.78      123.19    156.95 o
 -11  12   9      868.17     1119.66    298.83 o
 -10  12   9       10.85       95.54    114.10 o
  -9  12   9      469.64      595.33    183.31 o
  -8  12   9       20.99       72.44    168.61 o
  -7  12   9     2458.68     2241.36    203.69 o
  -6  12   9      266.38      293.81    125.80 o
  -5  12   9     3205.93     3629.41    205.76 o
  -4  12   9      122.47       95.07     63.21 o
  -3  12   9      350.37      402.48    116.53 o
  -2  12   9      191.22      170.76     76.35 o
  -1  12   9      114.30      157.54     66.16 o
   0  12   9      445.45      412.65     72.38 o
   1  12   9      924.51      801.45     87.51 o
   2  12   9       27.00       37.76     55.93 o
   3  12   9      369.55      411.65     48.94 o
   4  12   9        5.85      -37.05    104.35 o
   5  12   9      165.90      136.01    105.85 o
   6  12   9        1.99       61.31    113.47 o
   7  12   9      681.67      679.40    143.14 o
   8  12   9        4.70      144.11    121.90 o
   9  12   9      645.95      603.77    233.64 o
  10  12   9       10.73      -43.08    155.67 o
  11  12   9      164.07      -29.42    206.05 o
 -14  13   9        1.86      244.92    162.96 o
 -13  13   9      125.63       52.56    186.60 o
 -12  13   9       13.10       25.84    194.03 o
 -11  13   9       82.32      134.18    138.10 o
 -10  13   9        7.72      -96.88    128.49 o
  -9  13   9     1047.34     1050.23    167.45 o
  -8  13   9        2.48      247.11    115.08 o
  -7  13   9      161.64      137.31    118.47 o
  -6  13   9        4.43       60.15    146.44 o
  -5  13   9      246.77      130.70     75.86 o
  -4  13   9       62.89      139.32     86.71 o
  -3  13   9      869.17      878.32    105.97 o
  -2  13   9      224.72      288.53     77.07 o
  -1  13   9     2172.85     2069.38    123.95 o
   0  13   9       25.33       20.29     60.86 o
   1  13   9      320.63      335.25     66.90 o
   2  13   9      750.51      635.88    121.71 o
   3  13   9     1123.18     1171.68    151.29 o
   4  13   9        0.69      220.11    108.07 o
   5  13   9     1238.74     1827.86    159.15 o
   6  13   9        3.15      171.43    140.89 o
   7  13   9      670.28      855.08    140.29 o
   8  13   9        6.09       71.79    110.73 o
   9  13   9        2.77       66.08    144.61 o
  10  13   9        0.16     -178.98    178.98 o
  11  13   9      215.89      317.96    237.71 o
 -14  14   9        3.83      -50.05    159.14 o
 -13  14   9      103.33      237.87    303.75 o
 -12  14   9      137.19      150.01    152.08 o
 -11  14   9      741.28      549.51    192.66 o
 -10  14   9       76.35      -68.76    170.04 o
  -9  14   9      265.81      424.95    146.89 o
  -8  14   9       15.94      121.38    132.95 o
  -7  14   9     1357.86     1176.05    245.08 o
  -6  14   9      541.37      433.36    115.82 o
  -5  14   9     2237.61     2050.50    115.08 o
  -4  14   9      342.97      292.84     76.72 o
  -3  14   9      678.68      736.53    108.66 o
  -2  14   9      105.38       92.12     79.06 o
  -1  14   9     1221.06     1286.33    144.38 o
   0  14   9      341.79      368.82    101.84 o
   1  14   9     3995.39     3598.47    226.46 o
   2  14   9      478.70      451.75     82.47 o
   3  14   9      581.15      587.65     98.96 o
   4  14   9      330.12      230.37     50.57 o
   5  14   9       33.61       19.93     95.48 o
   6  14   9       37.48      -85.53    116.65 o
   7  14   9      427.44      151.15    116.10 o
   8  14   9      117.96      324.74    132.45 o
   9  14   9      398.26      154.69    143.95 o
  10  14   9       35.69       15.06    133.20 o
 -13  15   9       57.12     -129.08    166.97 o
 -12  15   9        0.09      245.57    151.51 o
 -11  15   9        7.28      143.26    150.10 o
 -10  15   9      836.14      564.08    170.47 o
  -9  15   9      720.34      582.76    193.13 o
  -8  15   9      696.06      464.30    147.00 o
  -7  15   9      599.15      470.50    129.81 o
  -6  15   9      497.75      360.17    128.46 o
  -5  15   9      265.97      310.90     95.36 o
  -4  15   9       50.09      107.62     94.90 o
  -3  15   9      501.90      492.66    120.77 o
  -2  15   9      609.37      614.15    109.16 o
  -1  15   9      899.54      906.37    120.96 o
   0  15   9     1388.49     1710.79    179.81 o
   1  15   9       20.03       39.06     71.84 o
   2  15   9      535.84      334.39     65.08 o
   3  15   9     1167.15     1299.25     73.36 o
   4  15   9      362.09      195.85     67.23 o
   5  15   9      849.05      873.65    170.47 o
   6  15   9      635.31      457.08    199.93 o
   7  15   9        9.82      -49.59    112.35 o
   8  15   9        4.77      174.67    128.15 o
   9  15   9       82.90        3.23    129.29 o
  10  15   9      137.68      175.65    155.91 o
 -13  16   9      171.83      410.54    212.62 o
 -12  16   9      289.48      368.21    197.03 o
 -11  16   9      132.29      -64.63    163.83 o
 -10  16   9      165.41      215.45    152.30 o
  -9  16   9       27.90      -77.88    149.19 o
  -8  16   9        1.81      102.73    159.37 o
  -7  16   9      604.14      726.35    187.85 o
  -6  16   9     2989.56     3154.23    248.23 o
  -5  16   9      300.72       43.81     91.68 o
  -4  16   9     3895.97     3495.40    175.66 o
  -3  16   9       58.47      206.85    124.75 o
  -2  16   9      383.27      298.61    126.61 o
  -1  16   9      463.49      318.03    101.01 o
   0  16   9      775.06      795.10    112.37 o
   1  16   9      467.94      218.09    118.35 o
   2  16   9      275.19      365.20    104.69 o
   3  16   9      150.24      198.06     84.20 o
   4  16   9      172.41      144.83     46.11 o
   5  16   9        7.14      113.71    139.06 o
   6  16   9      444.59      356.56    202.51 o
   7  16   9       89.14      137.14    146.29 o
   8  16   9      518.82      674.09    174.91 o
   9  16   9      110.62      577.76    160.48 o
  10  16   9      314.29      486.25    163.19 o
 -13  17   9        4.41      509.90    207.31 o
 -12  17   9        2.13       20.95    223.55 o
 -11  17   9        6.34      186.55    149.87 o
 -10  17   9      218.87      279.34    146.80 o
  -9  17   9        1.83      143.81    171.11 o
  -8  17   9      941.65      714.81    194.93 o
  -7  17   9       34.43        8.73    121.56 o
  -6  17   9     1029.11      830.80    363.63 o
  -5  17   9       11.29      170.04     92.92 o
  -4  17   9      556.96      661.60    120.54 o
  -3  17   9      616.97      598.34    121.25 o
  -2  17   9     2613.37     2735.71    207.06 o
  -1  17   9      228.12      223.86    122.08 o
   0  17   9      750.07      940.97    141.01 o
   1  17   9       35.04       43.59     96.11 o
   2  17   9      508.31      404.59    127.48 o
   3  17   9       43.69        5.94     94.72 o
   4  17   9     1011.61      736.35    100.75 o
   5  17   9      117.24      266.96    137.15 o
   6  17   9     1124.26      907.77    239.53 o
   7  17   9       71.14      259.80    295.51 o
   8  17   9       97.12      286.59    174.87 o
   9  17   9       32.50      149.22    158.16 o
 -12  18   9      375.44      478.37    261.93 o
 -11  18   9       16.69      186.99    214.17 o
 -10  18   9      154.49       58.36    157.40 o
  -9  18   9       38.21      411.98    167.44 o
  -8  18   9       30.71      145.89    146.42 o
  -7  18   9       72.14      256.69    203.89 o
  -6  18   9     1129.95      899.17    199.12 o
  -5  18   9        8.84      230.62    106.44 o
  -4  18   9     1293.86     1702.05    185.32 o
  -3  18   9      241.00      834.09    360.18 o
  -2  18   9       15.14       45.68     92.06 o
  -1  18   9        0.07      -31.95    121.41 o
   0  18   9     1109.31     1282.31    173.85 o
   1  18   9       23.93     -141.21    141.21 o
   2  18   9     1268.59     1172.63    158.02 o
   3  18   9      107.26     -132.47    144.42 o
   4  18   9      511.09      371.19     99.90 o
   5  18   9        5.92        3.91     45.51 o
   6  18   9      174.70      123.04    277.69 o
   7  18   9        6.37      358.37    426.85 o
   8  18   9      385.54      183.02    185.45 o
   9  18   9       19.60      391.04    218.72 o
 -12  19   9        3.84      405.74    183.37 o
 -11  19   9       37.52      440.32    192.12 o
 -10  19   9      167.04      130.93    177.10 o
  -9  19   9      128.48      221.92    163.58 o
  -8  19   9     1109.62      870.77    176.86 o
  -7  19   9        4.78      260.84    223.92 o
  -6  19   9      369.14      460.52    417.74 o
  -5  19   9        3.89      -23.47     74.89 o
  -4  19   9      408.47      224.51    137.20 o
  -3  19   9        5.47       28.18    100.04 o
  -2  19   9     1191.53     1397.05    190.69 o
  -1  19   9        0.22     -114.89    114.89 o
   0  19   9      993.76     1024.14    151.98 o
   1  19   9      339.44      255.86    126.93 o
   2  19   9        0.07      -34.68     96.89 o
   3  19   9       36.07       60.75    143.38 o
   4  19   9      978.95     1073.84    272.20 o
   5  19   9       35.79       36.36    118.65 o
   6  19   9      468.85      409.49    170.13 o
   7  19   9       65.94       58.12    149.36 o
   8  19   9       28.15     -162.76    162.76 o
 -11  20   9       34.71      355.11    215.00 o
 -10  20   9      230.22      624.99    220.62 o
  -9  20   9       15.51      259.03    187.84 o
  -8  20   9       27.14      354.22    194.68 o
  -7  20   9      200.61      388.34    193.31 o
  -6  20   9      377.10      392.14    168.42 o
  -5  20   9      446.07      531.87    294.62 o
  -4  20   9      492.52      554.47    136.34 o
  -3  20   9      368.15      217.42    151.92 o
  -2  20   9        0.56     -129.59    129.59 o
  -1  20   9       16.40       77.89     97.33 o
   0  20   9      239.66      130.06    123.46 o
   1  20   9      388.55      538.78    180.16 o
   2  20   9     1008.28     1039.82    127.47 o
   3  20   9      102.75      273.22    102.31 o
   4  20   9      109.54      134.41    124.48 o
   5  20   9        7.03      220.03    152.76 o
   6  20   9        1.07       80.96    184.88 o
   7  20   9       44.13      138.77    165.30 o
   8  20   9      158.08      -54.63    186.60 o
 -11  21   9        0.55     -110.69    316.73 o
 -10  21   9       16.98       21.68    149.51 o
  -9  21   9      196.73        8.16    168.99 o
  -8  21   9      224.41      292.94    242.93 o
  -7  21   9      226.45      361.92    177.49 o
  -6  21   9       89.62       47.62    319.89 o
  -5  21   9       75.65      135.39    113.27 o
  -4  21   9      186.54      150.22    126.07 o
  -3  21   9      119.01      307.14    127.54 o
  -2  21   9     1243.89     1706.39    304.30 o
  -1  21   9      642.52      445.71    138.42 o
   0  21   9      164.87      164.26    146.18 o
   1  21   9       17.70       63.94    160.04 o
   2  21   9      185.26       96.82    113.73 o
   3  21   9       58.28      110.53     98.09 o
   4  21   9      496.56      298.40    142.10 o
   5  21   9      359.97      431.50    203.30 o
   6  21   9      103.43      207.14    166.83 o
   7  21   9      179.32      285.14    183.51 o
 -10  22   9        4.38      213.90    210.15 o
  -9  22   9       67.12      128.38    170.20 o
  -8  22   9       77.15      -89.63    224.34 o
  -7  22   9      243.89      379.12    246.98 o
  -6  22   9       91.15       80.83    300.33 o
  -5  22   9      218.08      296.19    120.71 o
  -4  22   9      131.85      111.01    121.27 o
  -3  22   9      187.40      124.96    138.68 o
  -2  22   9       78.22       60.02    134.00 o
  -1  22   9       11.47      114.01    115.08 o
   0  22   9      286.36      265.20    132.84 o
   1  22   9      596.96      416.45    134.72 o
   2  22   9      270.60      124.74    159.40 o
   3  22   9      560.61      699.05    160.53 o
   4  22   9       39.62      236.57    185.79 o
   5  22   9        6.54     -194.19    194.19 o
   6  22   9       15.24       31.42    156.78 o
  -9  23   9      360.15      409.39    249.73 o
  -8  23   9       34.36     -254.82    254.82 o
  -7  23   9      219.96      467.36    199.76 o
  -6  23   9        1.39      344.22    373.76 o
  -5  23   9       24.89     -378.60    460.87 o
  -4  23   9       67.72      277.79    141.24 o
  -3  23   9      625.71      501.66    151.56 o
  -2  23   9       48.03      -81.80    169.38 o
  -1  23   9      845.86      594.65    161.71 o
   0  23   9       66.48      161.20    179.66 o
   1  23   9       53.34      164.31    142.87 o
   2  23   9       66.36       11.30    161.23 o
   3  23   9      117.48      445.62    171.46 o
   4  23   9       66.17      197.80    192.20 o
   5  23   9      497.56      572.54    227.39 o
   6  23   9        6.80      133.01    208.93 o
  -8  24   9        8.93      162.93    214.21 o
  -7  24   9      191.35      264.42    411.67 o
  -6  24   9        4.33      350.55    224.68 o
  -5  24   9      368.98      459.05    198.83 o
  -4  24   9        1.51     -350.71    395.21 o
  -3  24   9       76.48      192.91    128.04 o
  -2  24   9        0.00     -136.71    181.52 o
  -1  24   9       91.00       71.22    133.82 o
   0  24   9        4.06       14.46    188.14 o
   1  24   9      710.40      968.21    170.08 o
   2  24   9       12.36      -41.45    116.64 o
   3  24   9      490.49      235.80    168.34 o
   4  24   9        6.90        8.25    172.96 o
   5  24   9        0.25      254.64    228.54 o
  -7  25   9       75.46     -274.52    274.52 o
  -6  25   9       28.64      258.08    222.82 o
  -5  25   9        0.98      423.39    442.89 o
  -4  25   9        9.25       85.65    199.76 o
  -3  25   9      400.60      200.93    127.58 o
  -2  25   9       79.62      -21.09    150.59 o
  -1  25   9      622.86      352.17    145.50 o
   0  25   9       34.23       74.72    150.81 o
   1  25   9       19.66      214.30    146.35 o
   2  25   9       23.13      260.81    161.34 o
   3  25   9      118.51      173.70    127.77 o
   4  25   9       57.83       29.79    193.63 o
  -6  26   9       63.66      178.44    608.36 o
  -5  26   9      120.42      526.32    281.46 o
  -4  26   9      103.31       70.74    269.65 o
  -3  26   9       48.75      177.31    126.80 o
  -2  26   9       15.65      -26.68    190.63 o
  -1  26   9       30.61      -28.26    158.43 o
   0  26   9        3.39      572.35    238.96 o
   1  26   9      204.26      239.51    193.27 o
   2  26   9       99.65      302.42    182.27 o
  -3  27   9      200.20      342.16    241.91 o
  -2  27   9      298.04       21.37    191.89 o
  -1  27   9      241.11      320.26    155.54 o
   0  27   9      151.15      236.06    254.82 o
 -16   0  10       94.17      331.50    347.67 o
  -6   0  10     1223.72     1529.40    163.89 o
  -4   0  10     4342.46     4586.72    195.06 o
  -2   0  10     3680.12     3922.96    199.80 o
   0   0  10      193.27      446.92    122.03 o
   2   0  10    13183.36    12702.49    356.26 o
   4   0  10     9279.66     9307.85    280.58 o
   6   0  10      421.03      365.56    138.26 o
   8   0  10      837.98      662.88    250.24 o
  10   0  10      299.48       -5.58    381.13 o
  12   0  10       54.93      189.87    300.28 o
 -16   1  10      158.08      300.66    293.31 o
  -8   1  10     5230.32     5575.87    488.75 o
  -7   1  10      583.42      805.92    272.81 o
  -6   1  10     3708.62     3291.32    294.70 o
  -5   1  10      236.86      433.25     99.79 o
  -4   1  10      219.97      143.96     61.26 o
  -3   1  10      236.63      541.98     87.36 o
  -2   1  10     5567.94     6072.18    158.36 o
  -1   1  10     1275.18     1504.04     86.59 o
   0   1  10    18397.45    18928.81    384.50 o
   1   1  10      420.07      444.77     53.48 o
   2   1  10     3537.77     3825.91    113.86 o
   3   1  10      275.37      331.45     45.03 o
   4   1  10     2137.99     2065.64     93.08 o
   5   1  10       80.03      142.10     60.22 o
   6   1  10      866.75      830.55     81.84 o
   7   1  10      503.90      533.66     90.87 o
   8   1  10      538.76      313.71     91.10 o
   9   1  10       45.76      -18.28     53.11 o
  10   1  10       23.05     -154.77    177.82 o
  11   1  10        1.01        5.01    209.79 o
  12   1  10      334.30       88.77    236.31 o
 -16   2  10      132.29       38.31    254.66 o
 -15   2  10       40.89      114.17    211.74 o
  -8   2  10      136.65      385.59    211.89 o
  -7   2  10      255.01      348.41    129.51 o
  -6   2  10     2847.17     2639.75    364.68 o
  -5   2  10     2003.73     1616.63    102.85 o
  -4   2  10     5062.29     5097.68    296.85 o
  -3   2  10     1409.77     1573.88     80.92 o
  -2   2  10     2609.85     3013.49    109.49 o
  -1   2  10     1848.09     2407.27    143.41 o
   0   2  10     1757.41     1878.00     84.25 o
   1   2  10       89.89      108.06     43.39 o
   2   2  10     6587.17     6655.87    253.71 o
   3   2  10      689.18      607.17     49.02 o
   4   2  10     2134.68     1755.52    121.23 o
   5   2  10      685.48      962.68     81.93 o
   6   2  10        4.71      -16.45     64.76 o
   7   2  10      223.65      168.21     99.45 o
   8   2  10      528.09      422.29    131.95 o
   9   2  10      140.46        7.78     77.67 o
  10   2  10      458.64     1374.31    837.68 o
  11   2  10       15.84       27.66    224.43 o
  12   2  10       34.85       22.76    243.14 o
 -16   3  10       51.61      -74.55    409.29 o
 -15   3  10      320.80      538.28    250.67 o
 -13   3  10      215.07     -130.48    271.28 o
 -12   3  10      118.11      148.05    254.27 o
  -9   3  10     2280.88     2338.64    343.77 o
  -8   3  10     1608.72     1688.25    188.25 o
  -7   3  10     3786.37     3436.58    360.78 o
  -6   3  10      886.76     1026.88    146.18 o
  -5   3  10     1053.88     1298.08    133.20 o
  -4   3  10      234.17      190.33     77.66 o
  -3   3  10      753.48      791.31     65.89 o
  -2   3  10     2859.50     3132.16     99.69 o
  -1   3  10    10388.37    10892.39    226.56 o
   0   3  10     1664.58     1567.29     82.17 o
   1   3  10     3122.02     3099.15    102.57 o
   2   3  10       27.32      -18.82     55.80 o
   3   3  10       11.09       22.01     73.65 o
   4   3  10      788.05     1038.80    127.01 o
   5   3  10      717.06      754.57     98.53 o
   6   3  10      604.82      628.36     98.09 o
   7   3  10      748.52      639.00    107.15 o
   8   3  10      273.30      270.82    122.23 o
   9   3  10       16.50      -49.73    114.85 o
  10   3  10       35.52      -35.06    202.30 o
  11   3  10      108.52      -72.76    220.14 o
  12   3  10      155.93        3.76    186.27 o
 -15   4  10       12.36       31.43    183.73 o
 -14   4  10        5.52       49.85    219.92 o
 -13   4  10      322.25      794.24    233.52 o
 -12   4  10      332.79      480.94    289.12 o
 -10   4  10      986.19      219.47    290.52 o
  -9   4  10     1309.12     1453.44    144.79 o
  -8   4  10     1152.38     1212.90    168.92 o
  -7   4  10      212.75      425.67     96.61 o
  -6   4  10      137.97      337.43    135.78 o
  -5   4  10     3880.51     3881.80    202.83 o
  -4   4  10     5713.89     5778.92    212.44 o
  -3   4  10     2116.40     2543.91    136.02 o
  -2   4  10       40.25       64.75     48.57 o
  -1   4  10        9.45        0.70     48.50 o
   0   4  10      597.92      790.10     80.58 o
   1   4  10     4106.38     3933.90    107.31 o
   2   4  10      251.71      210.63     59.04 o
   3   4  10     2185.28     2351.62    103.59 o
   4   4  10      156.45      248.95     65.85 o
   5   4  10      902.63     1285.81    111.11 o
   6   4  10       96.49      112.30     66.81 o
   7   4  10      508.90      432.01     78.88 o
   8   4  10       83.65      143.77    122.20 o
   9   4  10      387.36      309.70    152.86 o
  10   4  10       17.08       31.54    208.72 o
  11   4  10       67.46      121.10    319.39 o
  12   4  10        9.16      -73.05    333.65 o
 -15   5  10      207.53      452.18    272.25 o
 -14   5  10        1.28     -122.24    194.15 o
 -13   5  10      507.76      268.37    152.84 o
 -12   5  10       29.38      138.05     90.81 o
 -11   5  10      111.89      139.37    113.78 o
 -10   5  10       31.38      -62.34    100.37 o
  -9   5  10      900.28      906.21    172.76 o
  -8   5  10      299.69      350.48     85.15 o
  -7   5  10     2360.74     2414.78    126.92 o
  -6   5  10        7.03      101.78     91.09 o
  -5   5  10     2392.46     2258.56    163.75 o
  -4   5  10        7.70      117.02     75.31 o
  -3   5  10     1531.77     1467.29    106.52 o
  -2   5  10      172.84       24.38     58.29 o
  -1   5  10     7809.19     7589.57    209.37 o
   0   5  10      433.20      451.77     54.67 o
   1   5  10     1705.66     1940.37     88.48 o
   2   5  10      117.23      164.54     55.07 o
   3   5  10        4.50       10.07     60.04 o
   4   5  10      780.02      792.27    109.50 o
   5   5  10     1721.76     2480.92    186.36 o
   6   5  10      490.52      367.44     92.23 o
   7   5  10     2601.78     2703.72    191.58 o
   8   5  10       13.54      -10.62     78.44 o
   9   5  10        1.09      -18.80     95.26 o
  10   5  10        1.56      109.40    108.46 o
  11   5  10      135.00      439.51    231.46 o
  12   5  10       20.93     -153.47    223.02 o
 -15   6  10      140.93      353.29    227.25 o
 -14   6  10        1.91       75.74    167.10 o
 -13   6  10       88.81      121.48    163.11 o
 -12   6  10       51.59       10.23     80.33 o
 -11   6  10      705.84      678.87    114.17 o
 -10   6  10       66.32       29.91     99.63 o
  -9   6  10      715.11      932.88    133.80 o
  -8   6  10      146.43      201.14     88.60 o
  -7   6  10       54.33      129.73     83.27 o
  -6   6  10       89.57       62.22     65.42 o
  -5   6  10     6552.89     6260.84    246.97 o
  -4   6  10       20.06       37.02     65.79 o
  -3   6  10     7104.35     7510.97    217.90 o
  -2   6  10        3.89      -22.68     65.63 o
  -1   6  10      154.76      245.92     97.49 o
   0   6  10       17.26      -20.38     80.58 o
   1   6  10     3243.49     3603.48    128.44 o
   2   6  10        5.12      -26.20     39.47 o
   3   6  10      674.69      922.82    110.21 o
   4   6  10       73.12        1.62     73.32 o
   5   6  10      496.83      431.86    115.71 o
   6   6  10       25.31       83.03    123.24 o
   7   6  10      146.08      187.57     84.95 o
   8   6  10        1.73       -9.27    119.28 o
   9   6  10      883.81      678.61    195.75 o
  10   6  10        6.30      -97.82    152.94 o
  11   6  10      310.31      416.58    241.79 o
 -15   7  10      234.46      435.93    302.92 o
 -14   7  10       11.34      239.26    151.94 o
 -13   7  10      348.44      239.23    143.78 o
 -12   7  10        2.77      140.47    154.69 o
 -11   7  10        4.95       85.63     60.27 o
 -10   7  10       53.99      -32.16     65.89 o
  -9   7  10      592.90      695.20    170.83 o
  -8   7  10        1.74      -66.08     99.08 o
  -7   7  10     2782.90     2950.01    232.79 o
  -6   7  10        0.48       10.51     76.90 o
  -5   7  10      365.62      289.12     85.70 o
  -4   7  10       12.80      206.55     94.90 o
  -3   7  10      692.39      864.61     94.10 o
  -2   7  10      504.22      694.62    104.87 o
  -1   7  10     6862.50     6559.84    184.69 o
   0   7  10     1323.40     1228.55    119.13 o
   1   7  10      543.88      886.65    100.62 o
   2   7  10      516.85      587.73     53.23 o
   3   7  10        8.21       48.97    111.51 o
   4   7  10       46.66       49.17     89.32 o
   5   7  10     1313.15     1360.60    178.19 o
   6   7  10        1.97       -1.21     74.50 o
   7   7  10     2217.53     2452.41    159.86 o
   8   7  10        3.42       97.15    120.73 o
   9   7  10       26.88       12.14    144.22 o
  10   7  10        0.12     -145.88    164.02 o
 -15   8  10       29.58      -48.17    160.21 o
 -14   8  10        4.43       84.76    191.03 o
 -13   8  10       99.24      137.03    167.06 o
 -12   8  10       99.88      534.77    250.27 o
 -11   8  10      507.15      459.61    151.55 o
 -10   8  10       18.68      -53.28     53.28 o
  -9   8  10      940.53      540.37    139.51 o
  -8   8  10       60.60       52.30     73.10 o
  -7   8  10      222.89      202.83     86.13 o
  -6   8  10      865.36     1048.85    124.59 o
  -5   8  10     2443.19     2752.37    133.02 o
  -4   8  10      316.19      207.74     93.11 o
  -3   8  10     4912.21     4661.97    166.89 o
  -2   8  10      792.54      787.51    107.79 o
  -1   8  10       54.49       66.48     54.98 o
   0   8  10      418.08      524.94     95.99 o
   1   8  10     2020.60     1871.02     89.07 o
   2   8  10     2023.17     2169.58    102.25 o
   3   8  10     2462.53     2571.01    182.81 o
   4   8  10     1023.54     1240.96    127.16 o
   5   8  10       33.68        4.05    120.12 o
   6   8  10      373.96      432.05    111.51 o
   7   8  10      177.28      120.96    135.65 o
   8   8  10       10.55      120.80    114.57 o
   9   8  10      384.08      362.33    135.22 o
  10   8  10       55.21       38.33    188.97 o
  11   8  10      221.73      152.12    147.95 o
 -15   9  10       65.71      -44.44    196.94 o
 -14   9  10      176.95      395.32    183.22 o
 -13   9  10      170.39     -176.94    176.94 o
 -12   9  10      195.17      214.50    166.35 o
 -11   9  10        3.19       53.74    128.52 o
 -10   9  10       15.39      245.09    135.35 o
  -9   9  10      189.22      212.24    116.35 o
  -8   9  10     1304.63     1122.19    161.90 o
  -7   9  10     2672.54     2165.15    298.52 o
  -6   9  10      381.93      364.91     83.92 o
  -5   9  10       10.43       29.87     73.41 o
  -4   9  10      111.12      299.06     81.88 o
  -3   9  10     1348.86     1467.39     89.84 o
  -2   9  10     1109.88      994.67     84.13 o
  -1   9  10     2438.36     2577.58    101.61 o
   0   9  10     1385.08     1427.70     73.42 o
   1   9  10      102.56       17.42     54.48 o
   2   9  10      950.49     1262.72     68.17 o
   3   9  10      286.81      122.04     99.57 o
   4   9  10     1139.67     1556.87    195.34 o
   5   9  10      476.70      522.69    149.72 o
   6   9  10      810.34      679.80    151.88 o
   7   9  10      666.78      887.59    209.36 o
   8   9  10      258.13      214.60    131.93 o
   9   9  10        4.41      -75.65    148.57 o
  10   9  10        8.95       83.08    140.11 o
  11   9  10      113.03      139.30    149.41 o
 -15  10  10       14.69      241.38    281.42 o
 -14  10  10        1.52      -58.99    172.48 o
 -13  10  10        5.63      135.83    152.29 o
 -12  10  10      592.62      665.73    275.70 o
 -11  10  10      303.13      423.05    198.28 o
 -10  10  10     2876.24     2973.13    237.37 o
  -9  10  10      609.50      185.57    128.41 o
  -8  10  10     1530.06     1607.45    209.66 o
  -7  10  10      129.33      128.15    134.86 o
  -6  10  10     1439.33     1381.97    136.89 o
  -5  10  10     3240.56     3183.51    146.36 o
  -4  10  10     6381.36     6377.28    233.78 o
  -3  10  10      855.76      889.75     75.93 o
  -2  10  10     1163.21     1207.23     88.75 o
  -1  10  10       46.48      100.35     56.59 o
   0  10  10      962.65     1070.69    127.81 o
   1  10  10      411.76      464.46     69.98 o
   2  10  10     2065.44     2142.37     94.25 o
   3  10  10     1870.58     1516.96    143.80 o
   4  10  10     1326.53     1634.38    163.90 o
   5  10  10      292.85      251.10    117.67 o
   6  10  10       15.42       42.22    103.77 o
   7  10  10      153.96      254.33    109.84 o
   8  10  10      279.55       42.66    120.05 o
   9  10  10      282.24      291.74    130.67 o
  10  10  10      275.97      347.87    291.69 o
  11  10  10      134.97      295.49    203.21 o
 -14  11  10      189.30      -29.23    152.09 o
 -13  11  10       34.61      296.28    184.82 o
 -12  11  10      141.85      209.90    146.76 o
 -11  11  10        7.53      -74.72    133.20 o
 -10  11  10       18.10        5.83    119.63 o
  -9  11  10      274.28      314.72    148.47 o
  -8  11  10     1118.87     1159.96    145.61 o
  -7  11  10      636.36      665.74    125.30 o
  -6  11  10     2380.11     2437.95    192.41 o
  -5  11  10        0.22      155.38     96.23 o
  -4  11  10      737.88     1029.96     91.41 o
  -3  11  10        6.12       37.93     74.54 o
  -2  11  10     2411.75     2147.47    109.54 o
  -1  11  10      621.52      732.09    117.48 o
   0  11  10     4587.20     4375.24    148.08 o
   1  11  10      220.64      203.56     66.11 o
   2  11  10        1.61       71.98     42.61 o
   3  11  10      336.10      368.19    108.55 o
   4  11  10     2532.89     2438.14    167.62 o
   5  11  10        7.70      -10.48    104.72 o
   6  11  10     1921.88     2260.37    191.09 o
   7  11  10       27.79      128.97    107.06 o
   8  11  10      305.04      367.49    160.33 o
   9  11  10       26.42       64.70    148.44 o
  10  11  10        8.51     -175.19    208.09 o
  11  11  10       52.82      186.28    270.05 o
 -14  12  10        0.15      225.96    197.73 o
 -13  12  10        0.21      102.99    177.00 o
 -12  12  10      187.37      142.25    152.05 o
 -11  12  10       12.47       58.05    149.74 o
 -10  12  10      292.66      361.28    164.54 o
  -9  12  10       79.59       30.90    131.54 o
  -8  12  10       57.81       39.72    128.77 o
  -7  12  10       50.17       52.30    109.98 o
  -6  12  10      302.85      370.50    137.18 o
  -5  12  10        4.12       11.40    118.63 o
  -4  12  10     4819.48     4222.33    230.39 o
  -3  12  10       31.23        3.40     68.39 o
  -2  12  10     1989.66     1942.40    124.90 o
  -1  12  10       18.77       58.13     56.85 o
   0  12  10     2144.26     1900.71    208.86 o
   1  12  10        3.67      -21.02     66.90 o
   2  12  10     6673.70     6060.06    188.16 o
   3  12  10      249.36      235.67     80.46 o
   4  12  10     2088.65     2023.04    193.32 o
   5  12  10      141.11      384.05    172.55 o
   6  12  10       41.55      197.40    133.37 o
   7  12  10       14.72       51.61    115.10 o
   8  12  10      463.02      586.30    151.62 o
   9  12  10       72.00      245.44    236.83 o
  10  12  10      510.21      269.98    242.62 o
 -14  13  10      186.91      568.10    225.26 o
 -13  13  10       17.67     -158.48    164.19 o
 -12  13  10      123.73      337.99    167.44 o
 -11  13  10       55.25      124.22    149.38 o
 -10  13  10      228.15      247.29    133.44 o
  -9  13  10       60.84      106.99    127.67 o
  -8  13  10     1370.88     1783.09    209.91 o
  -7  13  10       92.33       60.58    125.03 o
  -6  13  10     2170.29     2063.14    191.22 o
  -5  13  10       59.63       70.04    117.99 o
  -4  13  10       21.53      127.17     69.09 o
  -3  13  10      214.84      268.67     88.67 o
  -2  13  10     1281.03     1207.04    122.15 o
  -1  13  10      228.73      179.02     90.84 o
   0  13  10     2795.70     2937.11    132.56 o
   1  13  10        8.65      -32.15     71.41 o
   2  13  10       84.77       72.85     50.88 o
   3  13  10       29.85       16.68     42.69 o
   4  13  10      133.18        7.89     97.19 o
   5  13  10        4.16      -14.71    154.45 o
   6  13  10     1186.50     1237.81    252.40 o
   7  13  10      234.90      173.42    130.35 o
   8  13  10      344.62      257.18    143.63 o
   9  13  10       58.48      -96.98    155.50 o
  10  13  10        0.84      196.90    170.19 o
 -13  14  10        3.05      266.57    316.99 o
 -12  14  10      273.63      398.96    226.79 o
 -11  14  10       69.94      178.37    195.63 o
 -10  14  10      827.00      823.70    233.81 o
  -9  14  10      263.05      361.36    165.44 o
  -8  14  10      123.64      100.66    162.86 o
  -7  14  10       94.93      268.12    128.70 o
  -6  14  10      227.59      157.34    128.96 o
  -5  14  10      504.51      325.38     93.26 o
  -4  14  10     2087.57     2070.77    151.74 o
  -3  14  10      461.52      452.04     83.29 o
  -2  14  10      145.83      211.76     89.98 o
  -1  14  10       13.45       86.67     90.94 o
   0  14  10        3.12       -4.32     86.40 o
   1  14  10      791.47      768.21    100.53 o
   2  14  10      280.23      301.94     75.01 o
   3  14  10      902.95      763.09     90.15 o
   4  14  10      472.92      564.72    150.87 o
   5  14  10      307.11      679.50    184.30 o
   6  14  10       48.64       33.89    119.27 o
   7  14  10        2.62      101.17    126.32 o
   8  14  10      321.61      344.60    150.37 o
   9  14  10       42.00       76.75    145.19 o
  10  14  10      164.67      328.04    159.50 o
 -13  15  10       73.50        2.03    153.94 o
 -12  15  10       76.68      -22.02    141.19 o
 -11  15  10        2.29      136.89    141.04 o
 -10  15  10       99.35       17.59    171.16 o
  -9  15  10       10.46      178.66    175.60 o
  -8  15  10      725.87      701.97    151.29 o
  -7  15  10      861.73      824.24    147.59 o
  -6  15  10      403.84      228.33    141.92 o
  -5  15  10      263.68      382.23     95.86 o
  -4  15  10       53.29      112.26     70.89 o
  -3  15  10      281.77      259.77    113.69 o
  -2  15  10      681.65      757.39    114.67 o
  -1  15  10     1631.00     1633.57    123.01 o
   0  15  10     1450.61     1542.54    177.67 o
   1  15  10      262.66      244.04     72.69 o
   2  15  10       50.40       25.63     49.70 o
   3  15  10        0.15       33.32     62.12 o
   4  15  10      252.86      139.36    119.86 o
   5  15  10      294.37      497.98    142.90 o
   6  15  10       54.42      350.85    207.72 o
   7  15  10      438.73      359.44    151.45 o
   8  15  10        5.59      109.47    140.81 o
   9  15  10       24.39      424.04    191.43 o
 -13  16  10        8.26       33.76    251.85 o
 -12  16  10      116.83       32.47    183.14 o
 -11  16  10      280.36       11.02    164.65 o
 -10  16  10       21.53       94.88    160.75 o
  -9  16  10      643.53      295.40    178.72 o
  -8  16  10       14.81      407.70    211.94 o
  -7  16  10       20.32       20.65    140.46 o
  -6  16  10       38.59     -124.50    124.50 o
  -5  16  10     2468.02     2685.42    186.96 o
  -4  16  10       64.81      130.52     78.18 o
  -3  16  10     2407.68     2068.67    143.30 o
  -2  16  10        2.89      -92.62     92.62 o
  -1  16  10      618.45      612.22    127.77 o
   0  16  10        3.20      -75.16     75.16 o
   1  16  10      871.18     1036.07    213.55 o
   2  16  10      237.91      156.30     85.64 o
   3  16  10      347.95      222.34     75.35 o
   4  16  10      184.86      287.19    164.91 o
   5  16  10      107.74      349.54    172.43 o
   6  16  10        0.33      -81.92    132.54 o
   7  16  10      103.23       23.61    119.85 o
   8  16  10      115.93      192.19    187.65 o
   9  16  10      687.57      550.90    226.71 o
 -12  17  10       32.79        6.93    158.06 o
 -11  17  10       33.23       66.58    152.79 o
 -10  17  10       40.14      216.38    226.37 o
  -9  17  10      788.77      701.65    185.98 o
  -8  17  10      128.64      -71.01    150.71 o
  -7  17  10     1953.29     1795.35    213.04 o
  -6  17  10       51.02       84.31    119.31 o
  -5  17  10      695.07      639.01    115.89 o
  -4  17  10      267.01      249.33    104.11 o
  -3  17  10      111.66      169.18     83.60 o
  -2  17  10      189.02      428.71    112.08 o
  -1  17  10     2169.76     2169.75    187.90 o
   0  17  10      263.40      187.86     87.79 o
   1  17  10      221.28      220.17    110.87 o
   2  17  10      115.55      160.63     75.60 o
   3  17  10       48.23       19.93     69.61 o
   4  17  10      303.56      200.73     76.54 o
   5  17  10      728.65      426.30    182.94 o
   6  17  10       51.45      269.38    149.05 o
   7  17  10      521.53      344.39    164.93 o
   8  17  10       12.16       87.82    339.57 o
   9  17  10        1.37      252.52    241.99 o
 -12  18  10        3.02      275.02    210.43 o
 -11  18  10      348.39      333.93    230.59 o
 -10  18  10        3.27       73.65    154.83 o
  -9  18  10      561.61      394.77    160.27 o
  -8  18  10        6.21       99.63    159.38 o
  -7  18  10      189.76      198.40    179.95 o
  -6  18  10       37.28       72.52    116.87 o
  -5  18  10     1419.82     1160.36    137.20 o
  -4  18  10      129.19      103.05    125.49 o
  -3  18  10      900.34      646.51    259.46 o
  -2  18  10      121.59        6.55     94.61 o
  -1  18  10      109.40      107.76    113.12 o
   0  18  10      148.51        8.65     87.06 o
   1  18  10      660.55      611.18    129.53 o
   2  18  10       16.57      123.26     95.18 o
   3  18  10      930.62     1631.64    360.19 o
   4  18  10        0.07      -25.28     64.48 o
   5  18  10      173.24      208.76    175.25 o
   6  18  10        2.33      337.29    201.56 o
   7  18  10       53.03      216.76    159.24 o
   8  18  10       31.30      434.58    181.70 o
 -11  19  10       42.56        0.36    186.25 o
 -10  19  10       67.08       61.88    181.43 o
  -9  19  10      102.32      381.23    230.52 o
  -8  19  10       73.80       34.41    129.01 o
  -7  19  10     1006.11      960.21    188.89 o
  -6  19  10       21.05     -118.77    150.14 o
  -5  19  10      199.69      165.60    118.28 o
  -4  19  10        1.43     -109.68    109.68 o
  -3  19  10      475.04      550.36    164.11 o
  -2  19  10        2.23      -31.16     98.84 o
  -1  19  10     1347.13     1250.38    168.21 o
   0  19  10       65.57       93.26    130.08 o
   1  19  10      719.14      686.41    237.68 o
   2  19  10       83.80      138.23     80.44 o
   3  19  10       37.98       15.73     73.09 o
   4  19  10       54.54      253.38    132.35 o
   5  19  10      527.65      703.84    182.35 o
   6  19  10       27.38      312.36    322.36 o
   7  19  10      186.54      138.39    209.46 o
   8  19  10        3.32      279.96    177.26 o
 -11  20  10      184.63      501.85    208.92 o
 -10  20  10       83.06      120.03    187.07 o
  -9  20  10      241.14      -25.81    163.63 o
  -8  20  10        2.41      -24.04    132.99 o
  -7  20  10        7.01      284.81    179.71 o
  -6  20  10      134.51      200.68    175.93 o
  -5  20  10      288.16      101.00    112.28 o
  -4  20  10      279.60      405.85    145.11 o
  -3  20  10      529.80      565.06    176.32 o
  -2  20  10       79.17      169.29    121.00 o
  -1  20  10       94.09      630.89    350.25 o
   0  20  10       27.39       52.32    118.27 o
   1  20  10      536.89      324.19    196.46 o
   2  20  10        0.62      -35.29     86.39 o
   3  20  10      799.30      650.82    144.53 o
   4  20  10       82.78      122.90    145.83 o
   5  20  10       66.98      -33.39    169.78 o
   6  20  10       49.60      266.86    173.42 o
   7  20  10       62.24      354.48    165.68 o
 -10  21  10       18.14      500.94    363.12 o
  -9  21  10      179.98      198.89    216.36 o
  -8  21  10      222.16      374.03    193.85 o
  -7  21  10      235.77        6.48    131.79 o
  -6  21  10      378.16      394.94    203.95 o
  -5  21  10      189.06       81.00    117.79 o
  -4  21  10        0.92     -123.09    123.09 o
  -3  21  10       85.26      102.46    158.19 o
  -2  21  10      214.24      256.26    174.43 o
  -1  21  10      380.71      184.09    127.60 o
   0  21  10      449.11      582.54    200.66 o
   1  21  10       64.05      -38.87    133.34 o
   2  21  10      116.59      235.15    122.46 o
   3  21  10       71.10      271.94    112.23 o
   4  21  10       56.27      217.90    175.46 o
   5  21  10      168.28      191.12    185.56 o
   6  21  10      170.72      374.17    188.81 o
  -9  22  10        0.14       60.75    223.96 o
  -8  22  10        5.48       19.12    145.30 o
  -7  22  10       47.32      299.81    263.54 o
  -6  22  10       51.75      124.09    219.65 o
  -5  22  10       34.81       50.84    147.31 o
  -4  22  10      369.05      123.79    157.17 o
  -3  22  10      119.74      103.60    139.69 o
  -2  22  10      162.12       90.05    124.97 o
  -1  22  10        3.02      148.66    124.31 o
   0  22  10       14.98       76.94    123.45 o
   1  22  10       85.66       68.98    120.07 o
   2  22  10      407.18      482.81    183.28 o
   3  22  10       91.31      154.52    142.07 o
   4  22  10      298.92      172.25    155.21 o
   5  22  10        1.23      171.12    190.35 o
   6  22  10       12.75      -40.61    227.43 o
  -9  23  10        0.62     -195.44    366.35 o
  -8  23  10      337.29      268.28    215.93 o
  -7  23  10        0.85      192.55    321.46 o
  -6  23  10      445.91      480.40    201.67 o
  -5  23  10        0.11      528.34    491.54 o
  -4  23  10       17.48      203.64    144.39 o
  -3  23  10      120.12      102.60    141.05 o
  -2  23  10      465.89      216.10    163.67 o
  -1  23  10       35.55        3.06    133.33 o
   0  23  10      524.57      301.53    212.76 o
   1  23  10        1.27      111.09    156.14 o
   2  23  10      118.36      239.29    124.71 o
   3  23  10        1.26      -78.51    293.33 o
   4  23  10      228.25      207.23    165.33 o
   5  23  10       26.53      270.89    300.97 o
  -7  24  10       27.02      160.34    336.99 o
  -6  24  10       42.50     1159.27    352.37 o
  -5  24  10       17.16       54.85    199.70 o
  -4  24  10      311.68      273.60    216.06 o
  -3  24  10       25.63       42.42    116.23 o
  -2  24  10      176.61      245.54    161.96 o
  -1  24  10       30.02      292.50    267.86 o
   0  24  10       16.23       90.88    192.37 o
   1  24  10       47.41      421.78    151.68 o
   2  24  10      449.84      576.56    159.74 o
   3  24  10       29.34      335.73    216.65 o
   4  24  10      219.04      548.20    261.85 o
  -6  25  10      111.11      309.31    203.94 o
  -5  25  10       10.24     -192.97    281.46 o
  -4  25  10        6.84      244.34    217.44 o
  -3  25  10       15.53       62.12    131.85 o
  -2  25  10      346.90      376.16    184.56 o
  -1  25  10       21.63      248.92    161.83 o
   0  25  10      260.27       29.26    150.10 o
   1  25  10        1.30       64.30    201.65 o
   2  25  10       31.73      135.06    154.58 o
  -4  26  10      159.32      385.59    263.26 o
  -3  26  10      119.27      248.98    281.87 o
  -2  26  10      101.23      133.97    208.33 o
  -1  26  10       41.01      -54.22    237.06 o
   0  26  10       44.12      301.36    197.23 o
   1  26  10       33.93       60.50    341.82 o
  -5   0  11     2194.62     2666.24    400.65 o
  -3   0  11     2407.58     2380.99    152.78 o
  -1   0  11     1462.67     1519.24    154.77 o
   1   0  11      316.23      493.89    103.06 o
   3   0  11     7030.40     6447.56    205.20 o
   5   0  11     2454.49     2085.68    256.24 o
   7   0  11      443.87      680.12    237.96 o
   9   0  11      516.62      271.84    278.25 o
  11   0  11      178.33      136.62    288.01 o
  -7   1  11      803.22     1059.76    160.32 o
  -6   1  11        5.91      131.35    117.51 o
  -5   1  11     2926.84     3067.68    201.01 o
  -4   1  11     1372.91     1359.97     87.21 o
  -3   1  11      254.55      147.30     66.84 o
  -2   1  11      602.27      921.70     81.75 o
  -1   1  11     6964.34     7300.49    228.13 o
   0   1  11     1124.75      962.34     89.72 o
   1   1  11    15140.54    15374.69    334.40 o
   2   1  11      238.08      222.12     55.44 o
   3   1  11      105.37      161.69     46.58 o
   4   1  11      778.39      788.77     67.84 o
   5   1  11      790.40      716.88    122.81 o
   6   1  11       81.02       83.43     61.95 o
   7   1  11     3382.15     2950.89    429.59 o
   8   1  11        2.69       18.10     70.28 o
   9   1  11      200.11      220.24    232.20 o
  10   1  11        0.77       42.84    227.21 o
  11   1  11       71.87      489.67    285.81 o
 -15   2  11      134.09      186.24    530.01 o
  -8   2  11      199.00      317.37    109.91 o
  -7   2  11      336.76      467.11    163.65 o
  -6   2  11        0.10      -56.39     89.29 o
  -5   2  11     1271.39     1246.30    103.85 o
  -4   2  11     1467.58     1623.01    103.91 o
  -3   2  11     1030.04     1165.76     91.81 o
  -2   2  11      249.38      254.48     72.35 o
  -1   2  11     2447.50     3378.20    290.23 o
   0   2  11      319.27      492.03     63.32 o
   1   2  11      976.95     1190.61     85.66 o
   2   2  11      534.85      579.14     85.92 o
   3   2  11     3240.56     3493.29    111.35 o
   4   2  11       61.68       16.18     32.00 o
   5   2  11      601.59      691.45     92.45 o
   6   2  11       23.42       28.54     73.00 o
   7   2  11        1.42       66.04     95.40 o
   8   2  11       84.65        5.89    100.35 o
   9   2  11      476.39      543.15    202.67 o
  10   2  11      116.20      220.68    246.62 o
  11   2  11      213.52      206.22    258.65 o
 -15   3  11       38.62      696.18    388.66 o
 -10   3  11        6.89     -131.60    167.84 o
  -9   3  11      175.72      131.32    139.12 o
  -8   3  11      175.12      -12.57    135.56 o
  -7   3  11     1328.24     1192.07    373.60 o
  -6   3  11     2634.92     2656.33    147.33 o
  -5   3  11     2011.22     1871.05    121.76 o
  -4   3  11       38.79       95.63     90.12 o
  -3   3  11       36.31      175.79     66.77 o
  -2   3  11      207.12      252.94     65.32 o
  -1   3  11     1286.84     1433.62     77.80 o
   0   3  11     2567.43     2761.82    114.61 o
   1   3  11      960.73     1013.17     72.03 o
   2   3  11     1014.22      963.93     70.77 o
   3   3  11        0.57       13.99     52.24 o
   4   3  11      109.29      167.11     82.19 o
   5   3  11      464.05      600.65     90.34 o
   6   3  11      357.87      442.31     96.25 o
   7   3  11     1214.58     1239.18    133.29 o
   8   3  11       75.05      168.52    121.72 o
   9   3  11       91.57      100.21    221.17 o
  10   3  11        2.13       56.15    228.35 o
  11   3  11       33.52      571.60    295.08 o
 -15   4  11       41.58      118.23    218.32 o
 -14   4  11        8.80      -29.55    452.78 o
 -13   4  11       11.44       58.41    201.86 o
 -12   4  11      628.65      247.58    172.30 o
 -11   4  11      233.11      323.70    150.28 o
 -10   4  11     1703.51     1781.58    326.76 o
  -9   4  11      302.01      122.03    100.97 o
  -8   4  11      468.54      391.71    124.26 o
  -7   4  11        7.62       12.13    108.58 o
  -6   4  11        4.47      -47.61     75.55 o
  -5   4  11     1270.13     1456.65    199.62 o
  -4   4  11     3041.01     2939.10    166.34 o
  -3   4  11     3243.89     2944.04    209.97 o
  -2   4  11      130.25      159.24     53.94 o
  -1   4  11      184.27      211.96     54.66 o
   0   4  11       20.58       -2.17     58.87 o
   1   4  11      196.29      126.32     50.64 o
   2   4  11      625.77      692.25     76.97 o
   3   4  11     1322.63     1569.14    108.62 o
   4   4  11     2489.68     2654.85    181.77 o
   5   4  11      121.49       34.45     83.93 o
   6   4  11      102.32      170.85     66.99 o
   7   4  11        0.83        4.65     99.44 o
   8   4  11      273.23      307.25    182.34 o
   9   4  11       44.79      158.15    143.46 o
  10   4  11      252.46      446.02    190.64 o
  11   4  11      161.47      133.43    217.89 o
 -15   5  11       12.02       55.15    189.33 o
 -14   5  11      321.54      524.96    345.16 o
 -13   5  11       16.20      -98.70    273.79 o
 -12   5  11      735.36      474.80    114.57 o
 -11   5  11       11.95       94.47    157.27 o
 -10   5  11        6.44      541.62    247.02 o
  -9   5  11      178.35      221.01    121.35 o
  -8   5  11       35.45       48.30    130.79 o
  -7   5  11     2048.23     2005.94    165.44 o
  -6   5  11     2073.55     2207.07    260.85 o
  -5   5  11      166.19      159.71    115.31 o
  -4   5  11     1224.42     1398.78    146.64 o
  -3   5  11       59.96      218.13     78.89 o
  -2   5  11     1483.85     1663.07    128.57 o
  -1   5  11      153.35      275.25     96.59 o
   0   5  11     4842.56     4611.68    142.60 o
   1   5  11        1.95       54.89     50.69 o
   2   5  11     1352.64     1452.67     91.45 o
   3   5  11      697.77      589.36     40.72 o
   4   5  11      986.49      969.27    132.65 o
   5   5  11       21.15      -31.16     95.69 o
   6   5  11     2520.32     2316.40    201.05 o
   7   5  11        0.26       73.32     98.14 o
   8   5  11      898.44     1096.17    278.35 o
   9   5  11       14.75      -26.90    134.80 o
  10   5  11        0.40       57.75    180.76 o
  11   5  11        0.30      128.38    276.72 o
 -15   6  11        3.82     -199.01    199.01 o
 -14   6  11       51.28       19.46    156.22 o
 -13   6  11        1.61       94.84    209.66 o
 -12   6  11      149.52      -84.39    222.59 o
 -11   6  11       57.99       45.12    108.57 o
 -10   6  11     1063.85      824.14    101.85 o
  -9   6  11      114.66      108.48     93.15 o
  -8   6  11      580.24      351.01     83.70 o
  -7   6  11      119.22       73.88    104.21 o
  -6   6  11       10.69       67.18     74.76 o
  -5   6  11       67.08      239.99    121.81 o
  -4   6  11     6085.10     6207.55    276.83 o
  -3   6  11        1.50       -5.47     67.22 o
  -2   6  11     8501.14     8677.25    243.21 o
  -1   6  11      126.30      236.88     65.23 o
   0   6  11      416.54      235.75     90.94 o
   1   6  11      113.32      118.16     60.00 o
   2   6  11     3249.01     3256.43    101.61 o
   3   6  11      406.74      674.38    114.84 o
   4   6  11     7311.85     7346.61    380.07 o
   5   6  11        0.39      -52.18    113.16 o
   6   6  11      673.35      876.54    224.54 o
   7   6  11       24.76      -37.00     90.50 o
   8   6  11      158.09       81.75    104.59 o
   9   6  11        2.23       57.68    124.72 o
  10   6  11      408.35      394.47    234.75 o
  11   6  11       68.20      286.61    346.00 o
 -15   7  11        0.95      175.09    169.05 o
 -14   7  11      193.93      245.05    193.84 o
 -13   7  11       14.69       41.26    130.84 o
 -12   7  11      354.60      164.07    155.89 o
 -11   7  11      139.78      264.55    106.64 o
 -10   7  11       56.94      119.67     91.37 o
  -9   7  11       17.25      116.78     68.38 o
  -8   7  11     3041.32     3314.21    294.12 o
  -7   7  11      110.78      182.94     81.25 o
  -6   7  11     3386.46     3352.12    430.80 o
  -5   7  11      272.41      368.56    132.88 o
  -4   7  11     2209.41     1889.29    188.52 o
  -3   7  11      399.04      507.16     86.43 o
  -2   7  11      130.78      152.64     86.59 o
  -1   7  11        9.76       49.97     78.42 o
   0   7  11     6589.65     6588.32    189.06 o
   1   7  11     1877.47     2060.42     87.76 o
   2   7  11     7553.50     8028.18    233.53 o
   3   7  11       87.04       70.59     77.43 o
   4   7  11        7.44       38.75     89.72 o
   5   7  11        6.55       49.82     89.25 o
   6   7  11     1554.64     1616.46    157.77 o
   7   7  11      328.82      384.16    115.90 o
   8   7  11     1176.42      917.20    173.08 o
   9   7  11        3.52     -110.97    160.87 o
  10   7  11       38.27       83.39    256.36 o
  11   7  11       11.56      228.90    337.36 o
 -15   8  11       18.26      525.78    298.57 o
 -14   8  11       38.01       57.13    175.68 o
 -13   8  11        2.51      249.92    179.06 o
 -12   8  11      213.31      425.44    311.23 o
 -11   8  11       93.61      212.30    160.92 o
 -10   8  11      565.64      332.37    103.50 o
  -9   8  11      690.37      514.22    105.80 o
  -8   8  11      917.73      824.74     83.63 o
  -7   8  11        4.69       36.57     90.49 o
  -6   8  11        3.87      133.61     88.84 o
  -5   8  11      164.56      244.58     78.73 o
  -4   8  11     3089.52     3362.76    213.73 o
  -3   8  11      560.62      751.73    107.57 o
  -2   8  11     3448.31     3318.19    127.66 o
  -1   8  11      543.26      661.70     63.85 o
   0   8  11      120.97      196.65     58.96 o
   1   8  11      219.47      269.43     48.56 o
   2   8  11     1541.16     1701.59     93.47 o
   3   8  11     2398.47     2883.13    205.00 o
   4   8  11     1486.85     1399.79    129.83 o
   5   8  11      264.01      403.84    146.30 o
   6   8  11      119.95       95.29     94.60 o
   7   8  11        9.89     -143.85    143.85 o
   8   8  11      119.89       59.74    118.63 o
   9   8  11       33.92      228.04    151.95 o
  10   8  11      445.37      432.92    270.33 o
  11   8  11       18.92     -173.67    229.94 o
 -14   9  11      189.57      272.97    164.89 o
 -13   9  11      279.43      423.45    225.26 o
 -12   9  11      146.24       82.23    142.70 o
 -11   9  11       23.14       94.01    123.26 o
 -10   9  11        0.06       56.80    113.81 o
  -9   9  11       56.49      113.30     86.05 o
  -8   9  11     1080.17      661.53    222.64 o
  -7   9  11     1145.99     1137.28    127.66 o
  -6   9  11      418.22      267.27     80.85 o
  -5   9  11     1829.91     1854.64    324.28 o
  -4   9  11     1248.75     1222.33    215.63 o
  -3   9  11       30.34       50.71     59.56 o
  -2   9  11     1030.57     1136.64    168.71 o
  -1   9  11     1710.13     1578.86     89.31 o
   0   9  11     1077.35     1205.75    104.14 o
   1   9  11     5160.11     5007.65    141.44 o
   2   9  11        8.78       32.91     38.59 o
   3   9  11      302.19      122.56    110.27 o
   4   9  11      703.57      738.89    153.67 o
   5   9  11      354.20      261.21    125.57 o
   6   9  11      768.20      635.73    126.42 o
   7   9  11      920.19      819.32    158.90 o
   8   9  11      166.24      348.56    210.15 o
   9   9  11       79.28      142.84    116.66 o
  10   9  11        3.42       43.91    157.01 o
 -14  10  11        2.98       87.12    179.35 o
 -13  10  11        1.86      -65.61    156.77 o
 -12  10  11        7.11      102.58    161.09 o
 -11  10  11      378.91      103.99    179.15 o
 -10  10  11      152.83       30.07    138.27 o
  -9  10  11      318.99      468.75    145.65 o
  -8  10  11      319.23      143.93     52.16 o
  -7  10  11       25.54      -75.91     75.91 o
  -6  10  11       51.72      173.74     83.53 o
  -5  10  11     1309.04     1403.02    123.13 o
  -4  10  11      605.17      517.52    101.11 o
  -3  10  11     1629.99     1688.36    127.45 o
  -2  10  11     1605.47     1531.90     95.14 o
  -1  10  11      510.66      515.50     84.36 o
   0  10  11       88.31      183.37     66.05 o
   1  10  11     1583.23     1689.71    101.10 o
   2  10  11      760.50     1129.32    162.16 o
   3  10  11     4880.77     4509.22    288.73 o
   4  10  11      290.54      183.93    119.56 o
   5  10  11      268.20      177.65    112.59 o
   6  10  11       20.85      279.39    139.96 o
   7  10  11        0.02      -35.81    101.29 o
   8  10  11       63.91      268.46    134.65 o
   9  10  11      256.07      473.87    160.88 o
  10  10  11      126.67      424.44    176.70 o
 -14  11  11        9.27      -93.96    190.30 o
 -13  11  11      287.60      107.82    149.31 o
 -12  11  11        9.87      156.48    139.94 o
 -11  11  11      152.36       12.24    137.55 o
 -10  11  11      122.23      308.12    184.72 o
  -9  11  11      573.84      541.18    168.37 o
  -8  11  11      206.25       99.55    118.49 o
  -7  11  11     2642.24     2423.29    217.85 o
  -6  11  11      203.08      312.09    125.91 o
  -5  11  11      712.47     1084.66    209.37 o
  -4  11  11      220.05      202.18     75.35 o
  -3  11  11        6.52       96.53     77.84 o
  -2  11  11      193.33      177.61     75.65 o
  -1  11  11     2170.01     1941.88    215.44 o
   0  11  11      560.55      608.28     89.66 o
   1  11  11     2089.90     2041.03    118.91 o
   2  11  11      189.89      189.47     59.93 o
   3  11  11       61.84       45.60     99.81 o
   4  11  11      236.61      366.98    110.54 o
   5  11  11      905.31      871.04    147.43 o
   6  11  11       60.30       -1.78    126.75 o
   7  11  11      764.74      522.55    135.21 o
   8  11  11       37.53      -15.57    109.27 o
   9  11  11      210.05      410.44    182.41 o
  10  11  11        1.50      420.43    216.23 o
 -14  12  11        0.60      418.34    276.14 o
 -13  12  11        0.02      252.25    200.15 o
 -12  12  11        4.39       -0.97    182.26 o
 -11  12  11      314.94      189.15    169.79 o
 -10  12  11       12.80      -42.90    119.88 o
  -9  12  11     1234.46     1494.22    275.74 o
  -8  12  11      114.62      120.83    133.95 o
  -7  12  11      576.77      519.36    238.07 o
  -6  12  11        2.84       -0.22    120.83 o
  -5  12  11     2663.97     2666.78    255.42 o
  -4  12  11       21.11       87.35     86.25 o
  -3  12  11     2153.66     2124.09    211.82 o
  -2  12  11        4.75       96.28     83.09 o
  -1  12  11     1724.70     1771.75    121.13 o
   0  12  11      185.89      314.88     67.75 o
   1  12  11      263.75      173.52     61.64 o
   2  12  11      191.18      263.05     65.13 o
   3  12  11     1088.57     1479.59    156.42 o
   4  12  11      138.81      201.17    146.00 o
   5  12  11      803.54      977.11    199.08 o
   6  12  11        7.80        0.04    118.34 o
   7  12  11       28.96       45.74    117.07 o
   8  12  11       67.73       -5.50    157.20 o
   9  12  11      377.75      617.75    256.29 o
  10  12  11        2.34       -8.05    150.78 o
 -13  13  11      249.43      391.27    188.53 o
 -12  13  11        0.31      -24.63    150.45 o
 -11  13  11        0.46      -62.49    132.29 o
 -10  13  11        0.00       39.25    144.95 o
  -9  13  11       69.72      146.71    176.09 o
  -8  13  11       83.53     -143.76    147.14 o
  -7  13  11     1168.66     1324.37    158.41 o
  -6  13  11       87.13      186.88    106.31 o
  -5  13  11     1514.69     1292.10    148.42 o
  -4  13  11        7.66      -58.18     91.22 o
  -3  13  11       34.93       17.83     66.93 o
  -2  13  11       84.62      175.69     89.80 o
  -1  13  11     2077.18     2005.50    144.40 o
   0  13  11       75.94       85.94     78.49 o
   1  13  11      774.34      849.00     95.36 o
   2  13  11      502.41      591.16     89.80 o
   3  13  11      182.12      110.75    113.20 o
   4  13  11        9.14      112.47    144.16 o
   5  13  11      592.38      698.32    227.72 o
   6  13  11       91.03     -143.89    143.89 o
   7  13  11      472.26      460.65    167.60 o
   8  13  11        3.82      238.77    182.58 o
   9  13  11      237.09      448.84    262.46 o
 -13  14  11        2.99       60.10    180.79 o
 -12  14  11       32.13       61.80    175.47 o
 -11  14  11      133.03     -143.71    187.42 o
 -10  14  11      132.58      180.42    150.97 o
  -9  14  11      549.85      796.31    269.07 o
  -8  14  11      336.41       -2.46    124.38 o
  -7  14  11      236.02      221.39    146.93 o
  -6  14  11       41.48      120.40    134.82 o
  -5  14  11      755.84      771.85    160.00 o
  -4  14  11      417.22      626.42    170.46 o
  -3  14  11     1306.56     1390.03    171.53 o
  -2  14  11      548.56      537.84     82.15 o
  -1  14  11     1171.57     1058.40     99.71 o
   0  14  11        8.82       44.55     83.67 o
   1  14  11       30.47       78.57     90.95 o
   2  14  11      162.71      103.25     59.75 o
   3  14  11      773.93      610.02     59.94 o
   4  14  11      366.78      472.72    157.51 o
   5  14  11      487.37      297.36    175.27 o
   6  14  11      145.24      140.26    143.85 o
   7  14  11        0.97      247.66    132.26 o
   8  14  11        0.38       12.72    221.44 o
   9  14  11      116.92      408.67    205.35 o
 -13  15  11      150.37      107.24    214.02 o
 -12  15  11       66.47     -140.49    154.01 o
 -11  15  11      155.37       24.88    147.98 o
 -10  15  11       58.90       70.03    161.74 o
  -9  15  11        2.15      228.67    166.81 o
  -8  15  11      119.03      310.23    142.90 o
  -7  15  11      564.00      465.09    174.57 o
  -6  15  11      859.66      802.98    173.43 o
  -5  15  11      136.84       36.25     77.10 o
  -4  15  11      469.31      335.35     95.57 o
  -3  15  11      540.96      468.36    122.40 o
  -2  15  11      405.99      376.05    101.35 o
  -1  15  11      515.38      625.50     96.01 o
   0  15  11     1019.15     1024.26    151.18 o
   1  15  11      152.70       85.35     64.62 o
   2  15  11      176.06      166.17    132.60 o
   3  15  11        7.73       48.10     51.72 o
   4  15  11       53.03      194.57    141.27 o
   5  15  11       34.33      -53.19    120.81 o
   6  15  11      323.30      187.01    140.69 o
   7  15  11      132.23       79.37    127.55 o
   8  15  11      204.56      229.23    221.80 o
   9  15  11       18.04      170.00    283.32 o
 -12  16  11       38.81      178.25    194.68 o
 -11  16  11      111.27      -27.46    151.03 o
 -10  16  11      351.45      225.97    261.13 o
  -9  16  11      652.94      552.34    198.92 o
  -8  16  11      192.78      295.22    166.95 o
  -7  16  11       43.42      139.16    132.79 o
  -6  16  11        3.49     -128.20    135.65 o
  -5  16  11       52.24       82.62     81.41 o
  -4  16  11     1715.23     1884.68    180.63 o
  -3  16  11      124.36        7.45     74.89 o
  -2  16  11     3101.35     3145.19    175.76 o
  -1  16  11       53.20      169.33    132.76 o
   0  16  11        1.91        2.98     83.47 o
   1  16  11        0.85       13.33     80.01 o
   2  16  11      372.18      208.66     90.29 o
   3  16  11      374.47      319.85     68.52 o
   4  16  11      724.93      655.25    164.63 o
   5  16  11      142.55      269.33    130.04 o
   6  16  11      114.18      247.83    139.84 o
   7  16  11        8.52      -28.94    200.53 o
   8  16  11      194.26      320.07    185.28 o
 -12  17  11       79.81      -64.97    222.56 o
 -11  17  11       16.98      145.95    171.84 o
 -10  17  11        0.79      132.86    161.22 o
  -9  17  11        3.18      -38.10    216.45 o
  -8  17  11      474.36      406.39    163.02 o
  -7  17  11       38.26      180.04    130.55 o
  -6  17  11     1336.18     1332.03    184.52 o
  -5  17  11      271.04      240.44     93.98 o
  -4  17  11      907.52     1267.43    259.68 o
  -3  17  11        9.21       50.36     90.68 o
  -2  17  11      507.18      522.23     98.62 o
  -1  17  11       51.62      115.74     87.81 o
   0  17  11     1535.35     1211.88    151.34 o
   1  17  11        6.62      -15.81     71.15 o
   2  17  11      499.00      395.16     85.89 o
   3  17  11       15.12      -50.90     53.48 o
   4  17  11       76.01     -145.63    264.94 o
   5  17  11        4.64       82.13    121.72 o
   6  17  11      356.61      431.52    160.65 o
   7  17  11      128.27      103.66    138.70 o
   8  17  11      402.31      390.11    197.51 o
 -11  18  11        2.28      424.27    278.28 o
 -10  18  11      195.13      298.74    197.18 o
  -9  18  11       37.19      -25.44    133.28 o
  -8  18  11      129.58      114.44    164.83 o
  -7  18  11       17.30       66.01    147.69 o
  -6  18  11        0.40       58.88    145.87 o
  -5  18  11       12.78     -124.52    124.52 o
  -4  18  11      904.24      744.19    117.44 o
  -3  18  11       67.54       86.04    110.37 o
  -2  18  11     1168.01     1099.95    144.31 o
  -1  18  11       41.83       33.98     91.97 o
   0  18  11        9.64       84.25     80.10 o
   1  18  11       61.64       -1.68    105.88 o
   2  18  11      273.47      270.74     82.32 o
   3  18  11       46.08      -12.96     87.80 o
   4  18  11      870.62     1139.89    220.18 o
   5  18  11        0.15        1.86    133.25 o
   6  18  11       48.65      332.95    182.72 o
   7  18  11        0.09      329.46    189.85 o
 -11  19  11       16.07     -157.49    207.74 o
 -10  19  11       38.31      153.20    197.10 o
  -9  19  11        2.40     -127.71    198.80 o
  -8  19  11      305.39      366.57    193.23 o
  -7  19  11       33.10       15.76    132.06 o
  -6  19  11      516.39      693.41    187.31 o
  -5  19  11       61.48       19.42    112.51 o
  -4  19  11        2.97      118.67    109.39 o
  -3  19  11       19.94      239.16    135.66 o
  -2  19  11      532.50      480.25    126.16 o
  -1  19  11        8.33       91.39     93.60 o
   0  19  11      950.39      678.43    145.40 o
   1  19  11        6.92       10.83     69.68 o
   2  19  11      456.51      621.07    113.46 o
   3  19  11        5.46      -12.34     90.31 o
   4  19  11       34.27      293.72    213.71 o
   5  19  11        0.12       78.74    164.18 o
   6  19  11      261.01      454.69    203.24 o
   7  19  11        1.11      122.61    182.02 o
 -10  20  11      306.22      325.54    218.97 o
  -9  20  11        2.42      339.29    189.98 o
  -8  20  11      112.57      250.44    156.63 o
  -7  20  11        0.93      144.05    192.40 o
  -6  20  11       13.55      411.87    318.30 o
  -5  20  11       57.16      100.26    101.93 o
  -4  20  11      526.43      331.94    135.25 o
  -3  20  11      315.38      138.50    113.63 o
  -2  20  11      540.21      516.35    119.51 o
  -1  20  11      341.82      205.50    109.83 o
   0  20  11        7.57      148.26    104.19 o
   1  20  11        9.82       40.96     95.65 o
   2  20  11      189.04      353.89    124.47 o
   3  20  11      125.39      221.62    204.07 o
   4  20  11      375.91      681.44    371.65 o
   5  20  11       44.84       39.20    298.16 o
   6  20  11       64.28      204.21    190.35 o
 -10  21  11        2.67     -380.01    380.01 o
  -9  21  11        0.07     -188.78    188.78 o
  -8  21  11      257.67      277.43    234.01 o
  -7  21  11      169.55      130.35    172.75 o
  -6  21  11      250.73      336.43    199.84 o
  -5  21  11       99.13       -8.90    107.78 o
  -4  21  11       46.73      -34.47    110.33 o
  -3  21  11       25.87       56.58    118.19 o
  -2  21  11       42.75      149.28    108.52 o
  -1  21  11      253.62      371.66    113.60 o
   0  21  11      209.51      238.46    167.05 o
   1  21  11      216.20      279.84    113.77 o
   2  21  11      222.58      265.46     98.24 o
   3  21  11        1.18      132.45    199.92 o
   4  21  11       10.28      349.69    351.92 o
   5  21  11       68.74      261.97    350.04 o
  -9  22  11      270.04      222.14    203.67 o
  -8  22  11        3.32      389.76    280.33 o
  -7  22  11       97.75       79.19    148.46 o
  -6  22  11        0.55      129.26    198.65 o
  -5  22  11      162.13      656.76    262.18 o
  -4  22  11       75.19      121.31    153.59 o
  -3  22  11      304.29      188.87    102.95 o
  -2  22  11       28.60       67.93    162.10 o
  -1  22  11      138.77      130.57    118.86 o
   0  22  11        0.04      165.89    108.44 o
   1  22  11       49.00      302.36    114.12 o
   2  22  11       35.83      157.45    128.46 o
   3  22  11      493.22      538.77    246.40 o
   4  22  11      107.65      343.11    225.33 o
   5  22  11      189.85      879.64    673.32 o
  -8  23  11        9.29      -35.62    196.30 o
  -7  23  11      402.90      782.47    247.35 o
  -6  23  11       20.55      313.67    179.57 o
  -5  23  11      169.74      443.58    201.02 o
  -4  23  11        2.70       86.84    143.51 o
  -3  23  11       26.10      -36.44    214.67 o
  -2  23  11        0.75     -117.20    119.34 o
  -1  23  11      165.93      -26.74    165.98 o
   0  23  11       40.12      124.26    104.08 o
   1  23  11      379.28      179.31    105.02 o
   2  23  11       95.97      252.38    255.52 o
   3  23  11       55.29      261.04    198.42 o
   4  23  11        6.59     -228.90    228.90 o
  -6  24  11        0.56       59.61    228.16 o
  -5  24  11      116.99      537.09    331.07 o
  -4  24  11        0.00      -79.57    386.96 o
  -3  24  11      254.79      242.38    178.53 o
  -2  24  11        0.02        8.03    128.90 o
  -1  24  11      123.59      261.89    216.49 o
   0  24  11        9.20       81.00    169.45 o
   1  24  11      104.22      261.47    104.76 o
   2  24  11        0.36     -143.20    217.28 o
  -5  25  11      115.17     -182.34    229.83 o
  -4  25  11        0.55      226.67    223.51 o
  -3  25  11        0.53      -20.78    161.76 o
  -2  25  11       40.89      153.13    141.87 o
  -1  25  11      151.79      270.25    184.61 o
   0  25  11       17.90       10.28    127.24 o
   1  25  11      352.51      271.32    136.37 o
  -6   0  12       68.40     -102.04    245.35 o
  -4   0  12      839.44     1132.88    136.01 o
  -2   0  12     1191.12     1076.98    178.04 o
   0   0  12     2389.84     2864.10    200.86 o
   2   0  12     1287.16     1443.97    116.21 o
   4   0  12    12067.06    11260.12    561.06 o
   6   0  12     6187.76     4002.75    792.94 o
   8   0  12        5.75     -249.60    249.60 o
  10   0  12      336.09      509.10    577.69 o
  -9   1  12      323.53      -94.52    201.30 o
  -8   1  12      181.63      243.12    180.39 o
  -7   1  12     1834.54     1634.99    273.10 o
  -6   1  12      966.27     1150.25    159.07 o
  -5   1  12     1387.74     1581.89    349.21 o
  -4   1  12     2243.55     2513.75    158.76 o
  -3   1  12       20.84      101.89     69.14 o
  -2   1  12      125.11      153.28     64.08 o
  -1   1  12       53.03       -9.55     55.38 o
   0   1  12     2262.87     2352.89    130.93 o
   1   1  12        9.87        3.11     63.10 o
   2   1  12     3948.22     3879.63    145.14 o
   3   1  12       80.92       60.46     46.48 o
   4   1  12      725.05      918.22    114.57 o
   5   1  12        0.07      -13.11     45.13 o
   6   1  12     1197.26     1105.49    104.61 o
   7   1  12       16.37      -69.37     77.25 o
   8   1  12      963.50      947.44    191.28 o
   9   1  12       93.23       31.99    183.51 o
  10   1  12       90.37      -19.81    187.91 o
 -10   2  12     2031.05      458.92    232.53 o
  -9   2  12      208.01      125.74    166.45 o
  -8   2  12      568.52     1026.62    366.21 o
  -7   2  12      236.89      198.91    127.68 o
  -6   2  12      210.21      107.54    137.73 o
  -5   2  12      288.15      425.33    106.48 o
  -4   2  12      413.09      435.18     85.46 o
  -3   2  12      205.67      251.57     82.99 o
  -2   2  12     1275.93     1384.54     92.44 o
  -1   2  12      299.81      368.09     67.14 o
   0   2  12      357.02      418.25     68.59 o
   1   2  12       85.38      124.05     53.74 o
   2   2  12      422.29      399.31     54.94 o
   3   2  12      475.32      423.44     62.51 o
   4   2  12     1677.23     1273.94     95.52 o
   5   2  12      469.24      527.63     93.88 o
   6   2  12     1346.64     1410.84    178.52 o
   7   2  12      241.12      147.85    103.46 o
   8   2  12       22.39      166.02    208.45 o
   9   2  12        4.42      156.63    193.74 o
  10   2  12      358.50      478.04    507.99 o
 -13   3  12      137.26       -2.51    194.33 o
 -12   3  12      372.58      192.38    201.86 o
 -11   3  12      470.51      264.59    187.92 o
 -10   3  12       42.82       61.06    251.76 o
  -9   3  12       93.76      104.72    115.71 o
  -8   3  12      950.52      952.30    238.98 o
  -7   3  12      200.77      297.09    102.25 o
  -6   3  12      554.72      759.47    143.07 o
  -5   3  12      283.00      282.92    102.60 o
  -4   3  12      700.58      590.96    101.81 o
  -3   3  12        2.12       88.67     63.84 o
  -2   3  12       20.94       23.71     72.57 o
  -1   3  12      662.29      956.48    135.21 o
   0   3  12      715.24      839.80     88.93 o
   1   3  12     2649.99     2657.57    144.01 o
   2   3  12     1350.54     1544.74     92.30 o
   3   3  12      747.92      636.82     72.05 o
   4   3  12        2.68      -26.32     71.61 o
   5   3  12        4.34       38.03     70.69 o
   6   3  12      942.09      843.77    121.09 o
   7   3  12      501.78      500.24     89.66 o
   8   3  12      481.83      659.96    218.90 o
   9   3  12      284.26      156.28    199.56 o
  10   3  12       88.47      154.23    270.86 o
 -13   4  12        6.44       46.84    218.86 o
 -12   4  12       11.91       12.55    210.78 o
 -11   4  12      345.83      348.23    155.30 o
 -10   4  12       55.62      -54.64    126.92 o
  -9   4  12     1003.26      482.60    213.45 o
  -8   4  12      966.32      766.49    172.96 o
  -7   4  12       41.21      103.58    105.23 o
  -6   4  12        0.13     -112.76    112.76 o
  -5   4  12      269.01      326.28     87.13 o
  -4   4  12      118.27      -26.47     73.66 o
  -3   4  12      359.27      436.13     71.56 o
  -2   4  12     1031.47     1192.72     88.61 o
  -1   4  12      321.51      469.77     68.31 o
   0   4  12      263.25      269.99     83.65 o
   1   4  12      289.90      315.66     80.54 o
   2   4  12       15.42       35.08     56.89 o
   3   4  12     2297.59     2420.47    121.09 o
   4   4  12      634.12      556.01     99.52 o
   5   4  12     1100.07      960.83    215.93 o
   6   4  12       28.39      105.27     88.28 o
   7   4  12      426.35      482.07     83.89 o
   8   4  12        1.52      151.65     99.27 o
   9   4  12      109.27      257.35    209.08 o
  10   4  12       95.97      -70.03    172.09 o
 -15   5  12       17.77       93.12    324.53 o
 -14   5  12       53.48      -58.27    483.45 o
 -13   5  12      600.95      881.31    383.64 o
 -12   5  12       17.12      195.72    187.92 o
 -11   5  12      780.55      533.15    168.26 o
 -10   5  12        3.18       31.85    115.80 o
  -9   5  12       56.70      129.49    208.48 o
  -8   5  12        2.12      -76.59    128.14 o
  -7   5  12     5189.58     5041.27    325.20 o
  -6   5  12       78.31      -20.73     86.08 o
  -5   5  12     3849.44     3789.80    221.33 o
  -4   5  12        0.55       -2.15     72.33 o
  -3   5  12      204.27      369.66     91.83 o
  -2   5  12       55.90      149.80     70.57 o
  -1   5  12     1337.94     1487.49    106.22 o
   0   5  12      231.63      163.74     64.20 o
   1   5  12     3072.64     2918.10    129.12 o
   2   5  12      727.82      750.69    112.90 o
   3   5  12     3129.67     3079.87    201.53 o
   4   5  12       51.80      186.27    116.65 o
   5   5  12       73.34      231.40     91.28 o
   6   5  12      126.98      234.85    121.73 o
   7   5  12      834.74      830.96    166.24 o
   8   5  12        0.23       73.49     82.67 o
   9   5  12      369.00      477.69    244.25 o
  10   5  12        1.58       53.65    209.59 o
 -15   6  12      203.52      188.88    228.56 o
 -14   6  12        4.01     -163.89    163.89 o
 -13   6  12      111.61      414.02    373.59 o
 -12   6  12        6.36       19.34    108.78 o
 -11   6  12      150.96      266.50    123.07 o
 -10   6  12      205.42       53.68    122.44 o
  -9   6  12     2324.70     2508.75    261.08 o
  -8   6  12      152.41       13.25    108.97 o
  -7   6  12     1034.23      921.12    124.44 o
  -6   6  12      261.02      311.17    120.12 o
  -5   6  12      317.22      363.55     89.31 o
  -4   6  12       26.03      121.48    100.70 o
  -3   6  12     4053.13     4021.86    162.11 o
  -2   6  12      864.03     1155.08    149.20 o
  -1   6  12     4213.08     3917.67    227.70 o
   0   6  12        0.18       53.06     85.41 o
   1   6  12      674.89      630.57     71.09 o
   2   6  12      131.84      155.01     53.67 o
   3   6  12     1278.90     1502.16    144.78 o
   4   6  12     1024.25     1152.19    123.86 o
   5   6  12      765.53      813.05    148.89 o
   6   6  12      485.57      555.49    126.52 o
   7   6  12      584.07      658.93    137.70 o
   8   6  12        0.03       53.18    129.39 o
   9   6  12      165.36      614.47    309.52 o
  10   6  12        0.39      259.33    233.13 o
 -14   7  12       49.18      119.21    167.59 o
 -13   7  12      335.31      473.15    188.76 o
 -12   7  12       60.99      252.63    190.53 o
 -11   7  12      283.54      273.99    240.31 o
 -10   7  12      326.80      122.49    107.38 o
  -9   7  12       60.48       18.05    100.39 o
  -8   7  12      141.59      208.29    102.85 o
  -7   7  12       20.89      -20.21     75.33 o
  -6   7  12       69.01      195.80    155.09 o
  -5   7  12     4209.39     4279.25    216.43 o
  -4   7  12       52.69      -63.80     85.32 o
  -3   7  12     2513.88     2361.38    136.93 o
  -2   7  12       34.89      -41.12     61.89 o
  -1   7  12      822.16      911.17     81.22 o
   0   7  12      302.91      314.24     84.68 o
   1   7  12     1886.24     1973.19     95.45 o
   2   7  12      977.14      956.44     70.53 o
   3   7  12      876.26      866.47    109.73 o
   4   7  12        0.11       23.96    111.91 o
   5   7  12       76.30       -7.84    106.78 o
   6   7  12      259.96      236.79    116.67 o
   7   7  12     1124.51     1204.98    185.06 o
   8   7  12       46.06       42.49    108.14 o
   9   7  12      498.28      462.72    356.94 o
  10   7  12        0.61      380.17    584.52 o
 -14   8  12       31.59      178.35    178.79 o
 -13   8  12       10.56      -89.50    152.20 o
 -12   8  12        0.98     -143.30    143.30 o
 -11   8  12      125.92       40.02    119.56 o
 -10   8  12      397.23      208.01    144.59 o
  -9   8  12      583.75      537.71    160.16 o
  -8   8  12      305.21      236.69     83.89 o
  -7   8  12     1184.64      856.01    155.13 o
  -6   8  12      960.31      837.86    131.64 o
  -5   8  12        1.11       -5.20     78.68 o
  -4   8  12      237.98       36.44     82.82 o
  -3   8  12     1848.48     2015.82    181.61 o
  -2   8  12      274.67      367.19     81.59 o
  -1   8  12     2365.72     2181.63    199.65 o
   0   8  12       46.93       98.26     84.12 o
   1   8  12       16.73      -61.31     66.37 o
   2   8  12        5.25      -35.37     46.00 o
   3   8  12      367.49      345.73    134.88 o
   4   8  12      427.55      425.10    111.65 o
   5   8  12      523.18      447.99    143.05 o
   6   8  12      621.81      743.63    126.42 o
   7   8  12        5.32       41.43    105.66 o
   8   8  12        9.83      224.64    129.94 o
   9   8  12      249.51      605.27    356.67 o
  10   8  12       94.55      206.69    297.07 o
 -14   9  12       51.96       65.71    178.50 o
 -13   9  12      313.21      301.11    166.70 o
 -12   9  12      328.67      489.12    177.43 o
 -11   9  12       27.53      310.20    173.35 o
 -10   9  12      333.35      196.56    110.79 o
  -9   9  12      106.13       54.94     79.95 o
  -8   9  12      224.93      246.97     98.54 o
  -7   9  12      748.20      566.86    121.33 o
  -6   9  12      305.81      346.65    113.77 o
  -5   9  12     2328.17     2451.54    171.09 o
  -4   9  12      229.16      224.15    108.17 o
  -3   9  12       55.02       78.42     68.22 o
  -2   9  12       30.10       67.21     64.10 o
  -1   9  12      296.40      396.44     85.39 o
   0   9  12      368.71      313.09     85.32 o
   1   9  12      201.90      265.32     53.57 o
   2   9  12     1399.59     1615.20    189.23 o
   3   9  12       32.92      108.44    102.11 o
   4   9  12       29.74      125.05    107.28 o
   5   9  12      231.45      260.72    122.20 o
   6   9  12      738.42      408.07    135.62 o
   7   9  12      412.38      200.50    136.66 o
   8   9  12      309.78      409.31    185.15 o
   9   9  12      158.76       65.49    141.32 o
  10   9  12       44.58       62.45    223.37 o
 -14  10  12      124.16      158.47    213.20 o
 -13  10  12       11.94      106.37    162.90 o
 -12  10  12        1.77      101.16    169.56 o
 -11  10  12        7.57       31.99    188.46 o
 -10  10  12      508.02      510.58    150.25 o
  -9  10  12      367.49      280.90    108.80 o
  -8  10  12      983.27     1045.84    173.62 o
  -7  10  12      243.91      222.37     70.81 o
  -6  10  12       31.45       52.29     86.92 o
  -5  10  12       39.11        5.12     69.72 o
  -4  10  12      242.52      512.69     88.05 o
  -3  10  12      947.62      970.50    108.54 o
  -2  10  12     1353.50     1136.14     91.03 o
  -1  10  12     1533.46     1696.11    104.55 o
   0  10  12      110.21       55.63     64.50 o
   1  10  12       75.79      113.16     63.79 o
   2  10  12        8.15      -14.24     48.74 o
   3  10  12       46.65       41.66    116.19 o
   4  10  12     1084.00      941.66    142.86 o
   5  10  12      191.09       48.97    132.86 o
   6  10  12      597.39      352.85    197.53 o
   7  10  12        0.64      127.57    150.80 o
   8  10  12        0.89       97.80    139.64 o
   9  10  12       17.19      152.91    138.63 o
 -14  11  12      154.87      442.29    224.42 o
 -13  11  12       16.19      199.71    173.65 o
 -12  11  12      394.71      232.21    151.75 o
 -11  11  12        1.01       78.39    219.51 o
 -10  11  12      216.11      213.70    187.12 o
  -9  11  12       55.26      115.82    147.92 o
  -8  11  12       87.27      318.41    155.64 o
  -7  11  12       29.05      -42.59    170.86 o
  -6  11  12      743.33      620.97     93.33 o
  -5  11  12      332.08      239.48     92.62 o
  -4  11  12      498.62      692.21    131.51 o
  -3  11  12        3.54       83.39     75.20 o
  -2  11  12        9.67      115.42    100.70 o
  -1  11  12       43.46      -24.20     72.00 o
   0  11  12     1143.69     1401.44     95.86 o
[truncated: 119,271 more chars]
